# Supplementary material for: Tracking the hologenome dynamics in aquatic invertebrates by the holo-2bRAD approach
Source: Commun Biol. 2024 Jul 7;7:827. doi: 10.1038/s42003-024-06509-7 (PMC11228047; doi:10.1038/s42003-024-06509-7)
Supplement: Supplementary file 4 — Supplementary Data [file 42003_2024_6509_MOESM4_ESM.xlsx]

## Sheet: Figure 3A
Tax	Num	Log
Phylum	2368	3.37438
Phylum	131	2.11727
Phylum	118	2.07188
Phylum	121	2.08279
Phylum	121	2.08279
Phylum	123	2.08991
Phylum	60	1.77815
Phylum	123	2.08991
Phylum	122	2.08636
Phylum	121	2.08279
Phylum	122	2.08636
Phylum	122	2.08636
Phylum	72	1.85733
Phylum	121	2.08279
Phylum	111	2.04532
Phylum	123	2.08991
Phylum	123	2.08991
Phylum	123	2.08991
Phylum	123	2.08991
Phylum	115	2.0607
Phylum	152	2.18184
Phylum	104	2.01703
Phylum	122	2.08636
Phylum	132	2.12057
Phylum	79	1.89763
Phylum	75	1.87506
Phylum	117	2.06819
Phylum	67	1.82607
Phylum	1547	3.18949
Phylum	966	2.98498
Phylum	957	2.98091
Phylum	592	2.77232
Phylum	1246	3.09552
Phylum	1017	3.00732
Phylum	808	2.90741
Phylum	780	2.89209
Phylum	731	2.86392
Phylum	715	2.85431
Phylum	422	2.62531
Phylum	659	2.81889
Phylum	661	2.8202
Phylum	816	2.91169
Phylum	666	2.82347
Phylum	626	2.79657
Phylum	533	2.72673
Phylum	684	2.83506
Phylum	1195	3.07737
Phylum	776	2.88986
Phylum	570	2.75587
Phylum	1249	3.09656
Phylum	10376	4.01603
Phylum	10178	4.00766
Phylum	10199	4.00856
Phylum	7313	3.8641
Phylum	7389	3.86859
Phylum	7393	3.86882
Phylum	7384	3.86829
Phylum	7373	3.86764
Phylum	7261	3.861
Phylum	7460	3.87274
Phylum	7379	3.868
Phylum	7379	3.868
Phylum	7409	3.86976
Phylum	7013	3.8459
Phylum	7135	3.85339
Phylum	8168	3.91212
Phylum	8006	3.90342
Phylum	7027	3.84677
Phylum	10345	4.01473
Phylum	10244	4.01047
Phylum	11343	4.05473
Phylum	11330	4.05423
Phylum	8795	3.94424
Phylum	7869	3.89592
Phylum	4241	3.62747
Phylum	4155	3.61857
Phylum	6870	3.83696
Phylum	7263	3.86112
Phylum	6046	3.78147
Phylum	7528	3.87668
Phylum	5568	3.7457
Phylum	7098	3.85114
Phylum	206	2.31387
Phylum	883	2.94596
Phylum	1359	3.13322
Phylum	1390	3.14301
Phylum	1304	3.11528
Phylum	1315	3.11893
Phylum	1367	3.13577
Phylum	1379	3.13956
Phylum	234	2.36922
Phylum	233	2.36736
Phylum	1291	3.11093
Phylum	1515	3.18041
Phylum	1513	3.17984
Phylum	1820	3.26007
Phylum	1634	3.21325
Phylum	781	2.89265
Phylum	781	2.89265
Phylum	1206	3.08135
Phylum	2239	3.35005
Phylum	2283	3.35851
Phylum	3972	3.59901
Phylum	3995	3.60152
Phylum	3995	3.60152
Phylum	2363	3.37346
Phylum	2182	3.33885
Phylum	2926	3.46627
Phylum	2942	3.46864
Phylum	2244	3.35102
Phylum	2047	3.31112
Phylum	2518	3.40106
Phylum	2581	3.41179
Phylum	2274	3.35679
Phylum	2518	3.40106
Phylum	2192	3.34084
Phylum	3324	3.52166
Phylum	1437	3.15746
Phylum	251	2.39967
Phylum	234	2.36922
Phylum	241	2.38202
Phylum	242	2.38382
Phylum	241	2.38202
Phylum	228	2.35793
Phylum	240	2.38021
Phylum	230	2.36173
Phylum	242	2.38382
Phylum	235	2.37107
Phylum	231	2.36361
Phylum	221	2.34439
Phylum	229	2.35984
Phylum	188	2.27416
Phylum	189	2.27646
Phylum	231	2.36361
Phylum	234	2.36922
Phylum	231	2.36361
Phylum	232	2.36549
Phylum	231	2.36361
Phylum	227	2.35603
Phylum	234	2.36922
Phylum	235	2.37107
Phylum	228	2.35793
Phylum	218	2.33846
Phylum	233	2.36736
Phylum	228	2.35793
Phylum	227	2.35603
Phylum	231	2.36361
Phylum	233	2.36736
Phylum	242	2.38382
Phylum	238	2.37658
Phylum	239	2.3784
Phylum	241	2.38202
Phylum	236	2.37291
Phylum	237	2.37475
Phylum	239	2.3784
Phylum	238	2.37658
Phylum	236	2.37291
Phylum	236	2.37291
Phylum	252	2.4014
Phylum	242	2.38382
Phylum	242	2.38382
Phylum	246	2.39094
Phylum	246	2.39094
Phylum	227	2.35603
Phylum	253	2.40312
Phylum	247	2.3927
Phylum	249	2.3962
Phylum	243	2.38561
Phylum	239	2.3784
Phylum	247	2.3927
Phylum	241	2.38202
Phylum	236	2.37291
Phylum	233	2.36736
Phylum	233	2.36736
Phylum	239	2.3784
Phylum	237	2.37475
Phylum	229	2.35984
Phylum	237	2.37475
Phylum	238	2.37658
Phylum	228	2.35793
Phylum	234	2.36922
Phylum	234	2.36922
Phylum	249	2.3962
Phylum	241	2.38202
Phylum	236	2.37291
Phylum	252	2.4014
Phylum	239	2.3784
Phylum	235	2.37107
Phylum	232	2.36549
Phylum	219	2.34044
Phylum	238	2.37658
Phylum	241	2.38202
Phylum	243	2.38561
Phylum	249	2.3962
Phylum	237	2.37475
Phylum	238	2.37658
Phylum	247	2.3927
Phylum	242	2.38382
Phylum	242	2.38382
Phylum	242	2.38382
Phylum	242	2.38382
Phylum	235	2.37107
Phylum	242	2.38382
Phylum	232	2.36549
Phylum	234	2.36922
Phylum	232	2.36549
Phylum	230	2.36173
Phylum	242	2.38382
Phylum	239	2.3784
Phylum	232	2.36549
Phylum	231	2.36361
Phylum	235	2.37107
Phylum	229	2.35984
Phylum	243	2.38561
Phylum	294	2.46835
Phylum	297	2.47276
Phylum	274	2.43775
Phylum	213	2.32838
Phylum	319	2.50379
Phylum	318	2.50243
Phylum	222	2.34635
Phylum	229	2.35984
Phylum	253	2.40312
Phylum	277	2.44248
Phylum	199	2.29885
Phylum	248	2.39445
Phylum	348	2.54158
Phylum	341	2.53275
Phylum	2064	3.31471
Phylum	2982	3.47451
Phylum	2937	3.4679
Phylum	731	2.86392
Phylum	735	2.86629
Phylum	769	2.88593
Phylum	777	2.89042
Phylum	720	2.85733
Phylum	745	2.87216
Phylum	702	2.84634
Phylum	777	2.89042
Phylum	715	2.85431
Phylum	721	2.85794
Phylum	739	2.86864
Phylum	719	2.85673
Phylum	702	2.84634
Phylum	738	2.86806
Phylum	778	2.89098
Phylum	737	2.86747
Phylum	728	2.86213
Phylum	549	2.73957
Phylum	561	2.74896
Phylum	574	2.75891
Phylum	550	2.74036
Phylum	556	2.74507
Phylum	556	2.74507
Phylum	552	2.74194
Phylum	565	2.75205
Phylum	567	2.75358
Phylum	557	2.74586
Phylum	568	2.75435
Phylum	561	2.74896
Phylum	561	2.74896
Phylum	546	2.73719
Phylum	562	2.74974
Phylum	554	2.74351
Phylum	550	2.74036
Phylum	568	2.75435
Phylum	575	2.75967
Phylum	553	2.74273
Phylum	566	2.75282
Phylum	561	2.74896
Phylum	568	2.75435
Phylum	548	2.73878
Phylum	562	2.74974
Phylum	563	2.75051
Phylum	552	2.74194
Phylum	550	2.74036
Phylum	566	2.75282
Phylum	554	2.74351
Phylum	554	2.74351
Phylum	561	2.74896
Phylum	559	2.74741
Phylum	554	2.74351
Phylum	557	2.74586
Phylum	553	2.74273
Phylum	561	2.74896
Phylum	565	2.75205
Phylum	565	2.75205
Phylum	556	2.74507
Phylum	720	2.85733
Phylum	724	2.85974
Phylum	722	2.85854
Phylum	727	2.86153
Phylum	727	2.86153
Phylum	724	2.85974
Phylum	722	2.85854
Phylum	724	2.85974
Phylum	727	2.86153
Phylum	722	2.85854
Phylum	724	2.85974
Phylum	723	2.85914
Phylum	727	2.86153
Phylum	724	2.85974
Phylum	719	2.85673
Phylum	722	2.85854
Phylum	724	2.85974
Phylum	723	2.85914
Phylum	724	2.85974
Phylum	724	2.85974
Phylum	724	2.85974
Phylum	722	2.85854
Phylum	724	2.85974
Phylum	724	2.85974
Phylum	724	2.85974
Phylum	724	2.85974
Phylum	724	2.85974
Phylum	723	2.85914
Phylum	718	2.85612
Phylum	724	2.85974
Phylum	717	2.85552
Phylum	724	2.85974
Phylum	723	2.85914
Phylum	723	2.85914
Phylum	723	2.85914
Phylum	723	2.85914
Phylum	724	2.85974
Phylum	724	2.85974
Phylum	724	2.85974
Phylum	724	2.85974
Phylum	724	2.85974
Phylum	724	2.85974
Phylum	724	2.85974
Phylum	725	2.86034
Phylum	723	2.85914
Phylum	724	2.85974
Phylum	722	2.85854
Phylum	724	2.85974
Phylum	724	2.85974
Phylum	724	2.85974
Phylum	726	2.86094
Phylum	727	2.86153
Phylum	727	2.86153
Phylum	723	2.85914
Phylum	724	2.85974
Phylum	726	2.86094
Phylum	724	2.85974
Phylum	722	2.85854
Phylum	724	2.85974
Phylum	723	2.85914
Phylum	722	2.85854
Phylum	724	2.85974
Phylum	724	2.85974
Phylum	724	2.85974
Phylum	724	2.85974
Phylum	721	2.85794
Phylum	724	2.85974
Phylum	724	2.85974
Phylum	724	2.85974
Phylum	725	2.86034
Phylum	699	2.84448
Phylum	704	2.84757
Phylum	731	2.86392
Phylum	721	2.85794
Phylum	699	2.84448
Phylum	726	2.86094
Phylum	718	2.85612
Phylum	713	2.85309
Phylum	708	2.85003
Phylum	628	2.79796
Phylum	848	2.9284
Phylum	991	2.99607
Phylum	897	2.95279
Phylum	540	2.73239
Phylum	520	2.716
Phylum	550	2.74036
Phylum	529	2.72346
Phylum	556	2.74507
Phylum	1374	3.13799
Phylum	672	2.82737
Phylum	1337	3.12613
Phylum	1336	3.12581
Phylum	1320	3.12057
Phylum	1319	3.12024
Phylum	1319	3.12024
Phylum	1323	3.12156
Phylum	1319	3.12024
Phylum	1419	3.15198
Phylum	1424	3.15351
Phylum	1421	3.15259
Phylum	1424	3.15351
Phylum	1419	3.15198
Phylum	1425	3.15381
Phylum	1414	3.15045
Phylum	1429	3.15503
Phylum	1433	3.15625
Phylum	1461	3.16465
Phylum	1385	3.14145
Phylum	1414	3.15045
Phylum	1422	3.1529
Phylum	1439	3.15806
Phylum	1437	3.15746
Phylum	1424	3.15351
Phylum	1424	3.15351
Phylum	1425	3.15381
Phylum	1420	3.15229
Phylum	1424	3.15351
Phylum	1425	3.15381
Phylum	1379	3.13956
Phylum	1423	3.1532
Phylum	1424	3.15351
Phylum	1417	3.15137
Phylum	1426	3.15412
Phylum	1426	3.15412
Phylum	1422	3.1529
Phylum	1422	3.1529
Phylum	1426	3.15412
Phylum	1417	3.15137
Phylum	1422	3.1529
Phylum	1424	3.15351
Phylum	1419	3.15198
Phylum	1423	3.1532
Phylum	1425	3.15381
Phylum	1423	3.1532
Phylum	1424	3.15351
Phylum	1422	3.1529
Phylum	1424	3.15351
Phylum	1423	3.1532
Phylum	1422	3.1529
Phylum	1427	3.15442
Phylum	1423	3.1532
Phylum	1423	3.1532
Phylum	1423	3.1532
Phylum	1425	3.15381
Phylum	1424	3.15351
Phylum	1425	3.15381
Phylum	1424	3.15351
Phylum	1423	3.1532
Phylum	1424	3.15351
Phylum	1425	3.15381
Phylum	1425	3.15381
Phylum	1418	3.15168
Phylum	1408	3.1486
Phylum	1425	3.15381
Phylum	1342	3.12775
Phylum	1422	3.1529
Phylum	1423	3.1532
Phylum	1422	3.1529
Phylum	1420	3.15229
Phylum	1469	3.16702
Phylum	1447	3.16047
Phylum	1461	3.16465
Phylum	1414	3.15045
Phylum	1390	3.14301
Phylum	1382	3.14051
Phylum	1425	3.15381
Phylum	1479	3.16997
Phylum	1455	3.16286
Phylum	1389	3.1427
Phylum	1406	3.14799
Phylum	1472	3.16791
Phylum	1451	3.16167
Phylum	1429	3.15503
Phylum	1453	3.16227
Phylum	1386	3.14176
Phylum	1493	3.17406
Phylum	1475	3.16879
Phylum	1405	3.14768
Phylum	1481	3.17056
Phylum	1450	3.16137
Phylum	1442	3.15897
Phylum	1443	3.15927
Phylum	1432	3.15594
Phylum	1512	3.17955
Phylum	1493	3.17406
Phylum	1526	3.18355
Phylum	1487	3.17231
Phylum	1521	3.18213
Phylum	1516	3.1807
Phylum	1524	3.18298
Phylum	1426	3.15412
Phylum	1423	3.1532
Phylum	1401	3.14644
Phylum	1401	3.14644
Phylum	1402	3.14675
Phylum	1403	3.14706
Phylum	1400	3.14613
Phylum	1477	3.16938
Phylum	1438	3.15776
Phylum	1436	3.15715
Phylum	1432	3.15594
Phylum	1430	3.15534
Phylum	1460	3.16435
Phylum	1441	3.15866
Phylum	1429	3.15503
Phylum	1432	3.15594
Phylum	1485	3.17173
Phylum	1489	3.17289
Phylum	1425	3.15381
Phylum	1418	3.15168
Phylum	1423	3.1532
Phylum	1425	3.15381
Phylum	1463	3.16524
Phylum	1424	3.15351
Phylum	1453	3.16227
Phylum	1441	3.15866
Phylum	1483	3.17114
Phylum	1433	3.15625
Phylum	1364	3.13481
Phylum	1428	3.15473
Phylum	1442	3.15897
Phylum	1429	3.15503
Phylum	1499	3.1758
Phylum	1424	3.15351
Phylum	1471	3.16761
Phylum	1424	3.15351
Phylum	1384	3.14114
Phylum	1408	3.1486
Phylum	1417	3.15137
Phylum	1503	3.17696
Phylum	1420	3.15229
Phylum	1484	3.17143
Phylum	1422	3.1529
Phylum	1447	3.16047
Phylum	1415	3.15076
Phylum	1421	3.15259
Phylum	1465	3.16584
Phylum	1462	3.16495
Phylum	1435	3.15685
Phylum	1394	3.14426
Phylum	1417	3.15137
Phylum	1403	3.14706
Phylum	1418	3.15168
Phylum	1379	3.13956
Phylum	1401	3.14644
Phylum	1420	3.15229
Phylum	1420	3.15229
Phylum	1417	3.15137
Phylum	1415	3.15076
Phylum	1406	3.14799
Phylum	1418	3.15168
Phylum	1417	3.15137
Phylum	1424	3.15351
Phylum	1406	3.14799
Phylum	1421	3.15259
Phylum	1415	3.15076
Phylum	1381	3.14019
Phylum	1398	3.14551
Phylum	1422	3.1529
Phylum	1412	3.14983
Phylum	1473	3.1682
Phylum	1422	3.1529
Phylum	1420	3.15229
Phylum	1417	3.15137
Phylum	1419	3.15198
Phylum	1420	3.15229
Phylum	1412	3.14983
Phylum	1417	3.15137
Phylum	1421	3.15259
Phylum	1409	3.14891
Phylum	1419	3.15198
Phylum	1418	3.15168
Phylum	1418	3.15168
Phylum	1420	3.15229
Phylum	1422	3.1529
Phylum	1421	3.15259
Phylum	1419	3.15198
Phylum	1420	3.15229
Phylum	1424	3.15351
Phylum	1389	3.1427
Phylum	1356	3.13226
Phylum	1438	3.15776
Phylum	1429	3.15503
Phylum	1432	3.15594
Phylum	1429	3.15503
Phylum	1382	3.14051
Phylum	1426	3.15412
Phylum	1400	3.14613
Phylum	1486	3.17202
Phylum	1406	3.14799
Phylum	1425	3.15381
Phylum	1415	3.15076
Phylum	1396	3.14489
Phylum	1396	3.14489
Phylum	1166	3.0667
Phylum	1404	3.14737
Phylum	1430	3.15534
Phylum	1426	3.15412
Phylum	1399	3.14582
Phylum	1434	3.15655
Phylum	1434	3.15655
Phylum	1442	3.15897
Phylum	1426	3.15412
Phylum	1427	3.15442
Phylum	1404	3.14737
Phylum	1441	3.15866
Phylum	1443	3.15927
Phylum	1456	3.16316
Phylum	1421	3.15259
Phylum	1435	3.15685
Phylum	1425	3.15381
Phylum	1430	3.15534
Phylum	1412	3.14983
Phylum	1406	3.14799
Phylum	1424	3.15351
Phylum	1444	3.15957
Phylum	1399	3.14582
Phylum	1444	3.15957
Phylum	1419	3.15198
Phylum	1459	3.16406
Phylum	1456	3.16316
Phylum	1490	3.17319
Phylum	1468	3.16673
Phylum	1418	3.15168
Phylum	1441	3.15866
Phylum	1463	3.16524
Phylum	1450	3.16137
Phylum	1420	3.15229
Phylum	1454	3.16256
Phylum	1500	3.17609
Phylum	1422	3.1529
Phylum	1467	3.16643
Phylum	1442	3.15897
Phylum	1418	3.15168
Phylum	1490	3.17319
Phylum	1422	3.1529
Phylum	1406	3.14799
Phylum	1430	3.15534
Phylum	1421	3.15259
Phylum	1457	3.16346
Phylum	1494	3.17435
Phylum	1456	3.16316
Phylum	1427	3.15442
Phylum	1492	3.17377
Phylum	1490	3.17319
Phylum	1476	3.16909
Phylum	1463	3.16524
Phylum	1455	3.16286
Phylum	1419	3.15198
Phylum	1472	3.16791
Phylum	1405	3.14768
Phylum	1445	3.15987
Phylum	1426	3.15412
Phylum	1390	3.14301
Phylum	1415	3.15076
Phylum	1447	3.16047
Phylum	1430	3.15534
Phylum	1427	3.15442
Phylum	1356	3.13226
Phylum	1399	3.14582
Phylum	1433	3.15625
Phylum	1432	3.15594
Phylum	1454	3.16256
Phylum	1435	3.15685
Phylum	1424	3.15351
Phylum	1390	3.14301
Phylum	1392	3.14364
Phylum	1410	3.14922
Phylum	1437	3.15746
Phylum	1423	3.1532
Phylum	1425	3.15381
Phylum	1416	3.15106
Phylum	1386	3.14176
Phylum	1463	3.16524
Phylum	1440	3.15836
Phylum	1437	3.15746
Phylum	1405	3.14768
Phylum	1404	3.14737
Phylum	1449	3.16107
Phylum	1400	3.14613
Phylum	1397	3.1452
Phylum	1399	3.14582
Phylum	1400	3.14613
Phylum	1369	3.1364
Phylum	1441	3.15866
Phylum	1393	3.14395
Phylum	1418	3.15168
Phylum	1401	3.14644
Phylum	1455	3.16286
Phylum	1458	3.16376
Phylum	1482	3.17085
Phylum	1495	3.17464
Phylum	1541	3.1878
Phylum	1541	3.1878
Phylum	1542	3.18808
Phylum	1543	3.18837
Phylum	1551	3.19061
Phylum	1565	3.19451
Phylum	1567	3.19507
Phylum	1556	3.19201
Phylum	1562	3.19368
Phylum	1453	3.16227
Phylum	1454	3.16256
Phylum	1536	3.18639
Phylum	1444	3.15957
Phylum	1545	3.18893
Phylum	1453	3.16227
Phylum	1509	3.17869
Phylum	1486	3.17202
Phylum	1546	3.18921
Phylum	1560	3.19312
Phylum	1545	3.18893
Phylum	1536	3.18639
Phylum	1544	3.18865
Phylum	1546	3.18921
Phylum	1545	3.18893
Phylum	1488	3.1726
Phylum	1466	3.16613
Phylum	1458	3.16376
Phylum	1466	3.16613
Phylum	1466	3.16613
Phylum	1461	3.16465
Phylum	1500	3.17609
Phylum	1548	3.18977
Phylum	1537	3.18667
Phylum	1463	3.16524
Phylum	1515	3.18041
Phylum	1448	3.16077
Phylum	1459	3.16406
Phylum	1464	3.16554
Phylum	1747	3.24229
Phylum	1551	3.19061
Phylum	1550	3.19033
Phylum	1497	3.17522
Phylum	951	2.97818
Phylum	362	2.55871
Phylum	3691	3.56714
Phylum	3469	3.5402
Phylum	3639	3.56098
Phylum	3236	3.51001
Phylum	3551	3.55035
Phylum	3549	3.55011
Phylum	3561	3.55157
Phylum	3607	3.55715
Phylum	3490	3.54283
Phylum	3603	3.55666
Phylum	3651	3.56241
Phylum	3562	3.55169
Phylum	3623	3.55907
Phylum	3478	3.54133
Phylum	3800	3.57978
Phylum	3894	3.5904
Phylum	3428	3.53504
Phylum	3517	3.54617
Phylum	3680	3.56585
Phylum	3098	3.49108
Phylum	3466	3.53983
Phylum	3701	3.56832
Phylum	3517	3.54617
Phylum	3463	3.53945
Phylum	3301	3.51865
Phylum	3141	3.49707
Phylum	3320	3.52114
Phylum	3467	3.53995
Phylum	2946	3.46923
Phylum	2931	3.46702
Phylum	3404	3.53199
Phylum	3257	3.51282
Phylum	360	2.5563
Phylum	377	2.57634
Phylum	375	2.57403
Phylum	370	2.5682
Phylum	363	2.55991
Phylum	352	2.54654
Phylum	369	2.56703
Phylum	369	2.56703
Phylum	375	2.57403
Phylum	371	2.56937
Phylum	346	2.53908
Phylum	321	2.50651
Phylum	341	2.53275
Phylum	389	2.58995
Phylum	360	2.5563
Phylum	354	2.549
Phylum	378	2.57749
Phylum	360	2.5563
Phylum	360	2.5563
Phylum	334	2.52375
Phylum	339	2.5302
Phylum	317	2.50106
Phylum	360	2.5563
Phylum	370	2.5682
Phylum	358	2.55388
Phylum	358	2.55388
Phylum	367	2.56467
Phylum	354	2.549
Phylum	327	2.51455
Phylum	380	2.57978
Phylum	369	2.56703
Phylum	358	2.55388
Phylum	353	2.54777
Phylum	341	2.53275
Phylum	342	2.53403
Phylum	376	2.57519
Phylum	365	2.56229
Phylum	345	2.53782
Phylum	376	2.57519
Phylum	335	2.52504
Phylum	378	2.57749
Phylum	341	2.53275
Phylum	371	2.56937
Phylum	366	2.56348
Phylum	346	2.53908
Phylum	360	2.5563
Phylum	366	2.56348
Phylum	336	2.52634
Phylum	333	2.52244
Phylum	327	2.51455
Phylum	349	2.54283
Phylum	347	2.54033
Phylum	336	2.52634
Phylum	355	2.55023
Phylum	348	2.54158
Phylum	368	2.56585
Phylum	362	2.55871
Phylum	350	2.54407
Phylum	367	2.56467
Phylum	342	2.53403
Phylum	354	2.549
Phylum	356	2.55145
Phylum	330	2.51851
Phylum	348	2.54158
Phylum	359	2.55509
Phylum	358	2.55388
Phylum	364	2.5611
Phylum	376	2.57519
Phylum	368	2.56585
Phylum	357	2.55267
Phylum	357	2.55267
Phylum	365	2.56229
Phylum	352	2.54654
Phylum	362	2.55871
Phylum	357	2.55267
Phylum	346	2.53908
Phylum	358	2.55388
Phylum	371	2.56937
Phylum	384	2.58433
Phylum	351	2.54531
Phylum	375	2.57403
Phylum	352	2.54654
Phylum	361	2.55751
Phylum	351	2.54531
Phylum	393	2.59439
Phylum	349	2.54283
Phylum	362	2.55871
Phylum	355	2.55023
Phylum	370	2.5682
Phylum	371	2.56937
Phylum	359	2.55509
Phylum	378	2.57749
Phylum	367	2.56467
Phylum	360	2.5563
Phylum	357	2.55267
Phylum	354	2.549
Phylum	367	2.56467
Phylum	358	2.55388
Phylum	351	2.54531
Phylum	369	2.56703
Phylum	358	2.55388
Phylum	360	2.5563
Phylum	353	2.54777
Phylum	358	2.55388
Phylum	386	2.58659
Phylum	362	2.55871
Phylum	359	2.55509
Phylum	361	2.55751
Phylum	356	2.55145
Phylum	361	2.55751
Phylum	365	2.56229
Phylum	380	2.57978
Phylum	365	2.56229
Phylum	350	2.54407
Phylum	353	2.54777
Phylum	353	2.54777
Phylum	351	2.54531
Phylum	371	2.56937
Phylum	355	2.55023
Phylum	383	2.5832
Phylum	378	2.57749
Phylum	391	2.59218
Phylum	373	2.57171
Phylum	379	2.57864
Phylum	383	2.5832
Phylum	382	2.58206
Phylum	381	2.58092
Phylum	383	2.5832
Phylum	383	2.5832
Phylum	382	2.58206
Phylum	381	2.58092
Phylum	383	2.5832
Phylum	384	2.58433
Phylum	375	2.57403
Phylum	379	2.57864
Phylum	379	2.57864
Phylum	382	2.58206
Phylum	384	2.58433
Phylum	386	2.58659
Phylum	334	2.52375
Phylum	387	2.58771
Phylum	341	2.53275
Phylum	382	2.58206
Phylum	383	2.5832
Phylum	382	2.58206
Phylum	383	2.5832
Phylum	356	2.55145
Phylum	379	2.57864
Phylum	385	2.58546
Phylum	347	2.54033
Phylum	435	2.63849
Phylum	358	2.55388
Phylum	391	2.59218
Phylum	387	2.58771
Phylum	386	2.58659
Phylum	385	2.58546
Phylum	355	2.55023
Phylum	362	2.55871
Phylum	361	2.55751
Phylum	355	2.55023
Phylum	358	2.55388
Phylum	382	2.58206
Phylum	357	2.55267
Phylum	356	2.55145
Phylum	375	2.57403
Phylum	358	2.55388
Phylum	357	2.55267
Phylum	361	2.55751
Phylum	358	2.55388
Phylum	360	2.5563
Phylum	356	2.55145
Phylum	363	2.55991
Phylum	362	2.55871
Phylum	358	2.55388
Phylum	359	2.55509
Phylum	370	2.5682
Phylum	354	2.549
Phylum	374	2.57287
Phylum	360	2.5563
Phylum	355	2.55023
Phylum	357	2.55267
Phylum	360	2.5563
Phylum	394	2.5955
Phylum	374	2.57287
Phylum	360	2.5563
Phylum	355	2.55023
Phylum	362	2.55871
Phylum	350	2.54407
Phylum	351	2.54531
Phylum	367	2.56467
Phylum	364	2.5611
Phylum	352	2.54654
Phylum	377	2.57634
Phylum	376	2.57519
Phylum	360	2.5563
Phylum	358	2.55388
Phylum	355	2.55023
Phylum	360	2.5563
Phylum	370	2.5682
Phylum	357	2.55267
Phylum	355	2.55023
Phylum	358	2.55388
Phylum	366	2.56348
Phylum	353	2.54777
Phylum	369	2.56703
Phylum	363	2.55991
Phylum	355	2.55023
Phylum	358	2.55388
Phylum	363	2.55991
Phylum	367	2.56467
Phylum	365	2.56229
Phylum	403	2.60531
Phylum	387	2.58771
Phylum	375	2.57403
Phylum	373	2.57171
Phylum	361	2.55751
Phylum	387	2.58771
Phylum	393	2.59439
Phylum	349	2.54283
Phylum	390	2.59106
Phylum	363	2.55991
Phylum	383	2.5832
Phylum	366	2.56348
Phylum	384	2.58433
Phylum	384	2.58433
Phylum	374	2.57287
Phylum	365	2.56229
Phylum	367	2.56467
Phylum	380	2.57978
Phylum	363	2.55991
Phylum	383	2.5832
Phylum	350	2.54407
Phylum	393	2.59439
Phylum	390	2.59106
Phylum	382	2.58206
Phylum	397	2.59879
Phylum	361	2.55751
Phylum	356	2.55145
Phylum	360	2.5563
Phylum	367	2.56467
Phylum	359	2.55509
Phylum	373	2.57171
Phylum	350	2.54407
Phylum	384	2.58433
Phylum	383	2.5832
Phylum	358	2.55388
Phylum	359	2.55509
Phylum	387	2.58771
Phylum	356	2.55145
Phylum	363	2.55991
Phylum	359	2.55509
Phylum	359	2.55509
Phylum	375	2.57403
Phylum	370	2.5682
Phylum	342	2.53403
Phylum	359	2.55509
Phylum	367	2.56467
Phylum	358	2.55388
Phylum	353	2.54777
Phylum	356	2.55145
Phylum	363	2.55991
Phylum	357	2.55267
Phylum	374	2.57287
Phylum	363	2.55991
Phylum	376	2.57519
Phylum	357	2.55267
Phylum	368	2.56585
Phylum	370	2.5682
Phylum	380	2.57978
Phylum	360	2.5563
Phylum	368	2.56585
Phylum	350	2.54407
Phylum	356	2.55145
Phylum	357	2.55267
Phylum	356	2.55145
Phylum	369	2.56703
Phylum	359	2.55509
Phylum	358	2.55388
Phylum	380	2.57978
Phylum	367	2.56467
Phylum	379	2.57864
Phylum	366	2.56348
Phylum	339	2.5302
Phylum	381	2.58092
Phylum	350	2.54407
Phylum	360	2.5563
Phylum	358	2.55388
Phylum	354	2.549
Phylum	341	2.53275
Phylum	370	2.5682
Phylum	359	2.55509
Phylum	358	2.55388
Phylum	379	2.57864
Phylum	362	2.55871
Phylum	358	2.55388
Phylum	359	2.55509
Phylum	348	2.54158
Phylum	344	2.53656
Phylum	379	2.57864
Phylum	359	2.55509
Phylum	380	2.57978
Phylum	354	2.549
Phylum	368	2.56585
Phylum	369	2.56703
Phylum	365	2.56229
Phylum	352	2.54654
Phylum	337	2.52763
Phylum	372	2.57054
Phylum	350	2.54407
Phylum	368	2.56585
Phylum	359	2.55509
Phylum	360	2.5563
Phylum	378	2.57749
Phylum	348	2.54158
Phylum	357	2.55267
Phylum	374	2.57287
Phylum	357	2.55267
Phylum	359	2.55509
Phylum	383	2.5832
Phylum	369	2.56703
Phylum	359	2.55509
Phylum	367	2.56467
Phylum	375	2.57403
Phylum	359	2.55509
Phylum	375	2.57403
Phylum	371	2.56937
Phylum	358	2.55388
Phylum	358	2.55388
Phylum	358	2.55388
Phylum	354	2.549
Phylum	358	2.55388
Phylum	357	2.55267
Phylum	326	2.51322
Phylum	343	2.53529
Phylum	357	2.55267
Phylum	359	2.55509
Phylum	368	2.56585
Phylum	374	2.57287
Phylum	358	2.55388
Phylum	369	2.56703
Phylum	355	2.55023
Phylum	375	2.57403
Phylum	392	2.59329
Phylum	337	2.52763
Phylum	352	2.54654
Phylum	374	2.57287
Phylum	372	2.57054
Phylum	364	2.5611
Phylum	337	2.52763
Phylum	357	2.55267
Phylum	345	2.53782
Phylum	358	2.55388
Phylum	381	2.58092
Phylum	369	2.56703
Phylum	358	2.55388
Phylum	357	2.55267
Phylum	358	2.55388
Phylum	358	2.55388
Phylum	358	2.55388
Phylum	358	2.55388
Phylum	360	2.5563
Phylum	385	2.58546
Phylum	349	2.54283
Phylum	333	2.52244
Phylum	358	2.55388
Phylum	362	2.55871
Phylum	351	2.54531
Phylum	342	2.53403
Phylum	385	2.58546
Phylum	359	2.55509
Phylum	349	2.54283
Phylum	358	2.55388
Phylum	371	2.56937
Phylum	358	2.55388
Phylum	359	2.55509
Phylum	363	2.55991
Phylum	362	2.55871
Phylum	339	2.5302
Phylum	363	2.55991
Phylum	381	2.58092
Phylum	359	2.55509
Phylum	358	2.55388
Phylum	361	2.55751
Phylum	385	2.58546
Phylum	358	2.55388
Phylum	372	2.57054
Phylum	359	2.55509
Phylum	360	2.5563
Phylum	364	2.5611
Phylum	332	2.52114
Phylum	363	2.55991
Phylum	358	2.55388
Phylum	377	2.57634
Phylum	357	2.55267
Phylum	363	2.55991
Phylum	358	2.55388
Phylum	368	2.56585
Phylum	365	2.56229
Phylum	355	2.55023
Phylum	353	2.54777
Phylum	382	2.58206
Phylum	368	2.56585
Phylum	363	2.55991
Phylum	360	2.5563
Phylum	367	2.56467
Phylum	352	2.54654
Phylum	358	2.55388
Phylum	359	2.55509
Phylum	374	2.57287
Phylum	360	2.5563
Phylum	385	2.58546
Phylum	366	2.56348
Phylum	363	2.55991
Phylum	344	2.53656
Phylum	343	2.53529
Phylum	370	2.5682
Phylum	349	2.54283
Phylum	346	2.53908
Phylum	359	2.55509
Phylum	356	2.55145
Phylum	360	2.5563
Phylum	347	2.54033
Phylum	360	2.5563
Phylum	359	2.55509
Phylum	358	2.55388
Phylum	356	2.55145
Phylum	367	2.56467
Phylum	366	2.56348
Phylum	368	2.56585
Phylum	358	2.55388
Phylum	365	2.56229
Phylum	360	2.5563
Phylum	357	2.55267
Phylum	383	2.5832
Phylum	371	2.56937
Phylum	359	2.55509
Phylum	332	2.52114
Phylum	358	2.55388
Phylum	381	2.58092
Phylum	341	2.53275
Phylum	356	2.55145
Phylum	356	2.55145
Phylum	369	2.56703
Phylum	373	2.57171
Phylum	358	2.55388
Phylum	332	2.52114
Phylum	358	2.55388
Phylum	359	2.55509
Phylum	359	2.55509
Phylum	331	2.51983
Phylum	339	2.5302
Phylum	359	2.55509
Phylum	363	2.55991
Phylum	359	2.55509
Phylum	356	2.55145
Phylum	368	2.56585
Phylum	369	2.56703
Phylum	352	2.54654
Phylum	394	2.5955
Phylum	359	2.55509
Phylum	367	2.56467
Phylum	357	2.55267
Phylum	359	2.55509
Phylum	359	2.55509
Phylum	358	2.55388
Phylum	357	2.55267
Phylum	358	2.55388
Phylum	368	2.56585
Phylum	374	2.57287
Phylum	383	2.5832
Phylum	359	2.55509
Phylum	363	2.55991
Phylum	377	2.57634
Phylum	368	2.56585
Phylum	367	2.56467
Phylum	369	2.56703
Phylum	371	2.56937
Phylum	368	2.56585
Phylum	376	2.57519
Phylum	357	2.55267
Phylum	361	2.55751
Phylum	359	2.55509
Phylum	368	2.56585
Phylum	375	2.57403
Phylum	331	2.51983
Phylum	364	2.5611
Phylum	364	2.5611
Phylum	360	2.5563
Phylum	362	2.55871
Phylum	358	2.55388
Phylum	359	2.55509
Phylum	358	2.55388
Phylum	334	2.52375
Phylum	354	2.549
Phylum	360	2.5563
Phylum	364	2.5611
Phylum	359	2.55509
Phylum	368	2.56585
Phylum	359	2.55509
Phylum	354	2.549
Phylum	341	2.53275
Phylum	369	2.56703
Phylum	372	2.57054
Phylum	359	2.55509
Phylum	390	2.59106
Phylum	349	2.54283
Phylum	341	2.53275
Phylum	374	2.57287
Phylum	359	2.55509
Phylum	344	2.53656
Phylum	360	2.5563
Phylum	357	2.55267
Phylum	370	2.5682
Phylum	369	2.56703
Phylum	359	2.55509
Phylum	339	2.5302
Phylum	358	2.55388
Phylum	341	2.53275
Phylum	356	2.55145
Phylum	351	2.54531
Phylum	379	2.57864
Phylum	360	2.5563
Phylum	380	2.57978
Phylum	382	2.58206
Phylum	359	2.55509
Phylum	349	2.54283
Phylum	377	2.57634
Phylum	343	2.53529
Phylum	361	2.55751
Phylum	358	2.55388
Phylum	357	2.55267
Phylum	357	2.55267
Phylum	363	2.55991
Phylum	357	2.55267
Phylum	337	2.52763
Phylum	359	2.55509
Phylum	353	2.54777
Phylum	319	2.50379
Phylum	359	2.55509
Phylum	367	2.56467
Phylum	358	2.55388
Phylum	364	2.5611
Phylum	358	2.55388
Phylum	334	2.52375
Phylum	353	2.54777
Phylum	357	2.55267
Phylum	356	2.55145
Phylum	373	2.57171
Phylum	373	2.57171
Phylum	320	2.50515
Phylum	366	2.56348
Phylum	385	2.58546
Phylum	332	2.52114
Phylum	359	2.55509
Phylum	369	2.56703
Phylum	367	2.56467
Phylum	358	2.55388
Phylum	370	2.5682
Phylum	337	2.52763
Phylum	372	2.57054
Phylum	358	2.55388
Phylum	362	2.55871
Phylum	361	2.55751
Phylum	372	2.57054
Phylum	368	2.56585
Phylum	358	2.55388
Phylum	377	2.57634
Phylum	340	2.53148
Phylum	358	2.55388
Phylum	359	2.55509
Phylum	375	2.57403
Phylum	357	2.55267
Phylum	388	2.58883
Phylum	358	2.55388
Phylum	359	2.55509
Phylum	358	2.55388
Phylum	365	2.56229
Phylum	353	2.54777
Phylum	368	2.56585
Phylum	375	2.57403
Phylum	358	2.55388
Phylum	358	2.55388
Phylum	356	2.55145
Phylum	368	2.56585
Phylum	354	2.549
Phylum	356	2.55145
Phylum	335	2.52504
Phylum	348	2.54158
Phylum	363	2.55991
Phylum	358	2.55388
Phylum	358	2.55388
Phylum	358	2.55388
Phylum	326	2.51322
Phylum	358	2.55388
Phylum	358	2.55388
Phylum	374	2.57287
Phylum	367	2.56467
Phylum	359	2.55509
Phylum	362	2.55871
Phylum	373	2.57171
Phylum	350	2.54407
Phylum	375	2.57403
Phylum	382	2.58206
Phylum	363	2.55991
Phylum	373	2.57171
Phylum	358	2.55388
Phylum	377	2.57634
Phylum	333	2.52244
Phylum	359	2.55509
Phylum	374	2.57287
Phylum	362	2.55871
Phylum	339	2.5302
Phylum	354	2.549
Phylum	368	2.56585
Phylum	374	2.57287
Phylum	368	2.56585
Phylum	374	2.57287
Phylum	359	2.55509
Phylum	376	2.57519
Phylum	357	2.55267
Phylum	358	2.55388
Phylum	361	2.55751
Phylum	358	2.55388
Phylum	358	2.55388
Phylum	347	2.54033
Phylum	375	2.57403
Phylum	359	2.55509
Phylum	360	2.5563
Phylum	368	2.56585
Phylum	359	2.55509
Phylum	361	2.55751
Phylum	373	2.57171
Phylum	358	2.55388
Phylum	348	2.54158
Phylum	388	2.58883
Phylum	360	2.5563
Phylum	341	2.53275
Phylum	356	2.55145
Phylum	342	2.53403
Phylum	357	2.55267
Phylum	368	2.56585
Phylum	336	2.52634
Phylum	377	2.57634
Phylum	379	2.57864
Phylum	363	2.55991
Phylum	358	2.55388
Phylum	359	2.55509
Phylum	368	2.56585
Phylum	386	2.58659
Phylum	369	2.56703
Phylum	368	2.56585
Phylum	355	2.55023
Phylum	357	2.55267
Phylum	364	2.5611
Phylum	344	2.53656
Phylum	365	2.56229
Phylum	378	2.57749
Phylum	366	2.56348
Phylum	384	2.58433
Phylum	358	2.55388
Phylum	343	2.53529
Phylum	364	2.5611
Phylum	334	2.52375
Phylum	360	2.5563
Phylum	377	2.57634
Phylum	382	2.58206
Phylum	354	2.549
Phylum	358	2.55388
Phylum	354	2.549
Phylum	355	2.55023
Phylum	352	2.54654
Phylum	361	2.55751
Phylum	376	2.57519
Phylum	350	2.54407
Phylum	358	2.55388
Phylum	364	2.5611
Phylum	348	2.54158
Phylum	383	2.5832
Phylum	358	2.55388
Phylum	362	2.55871
Phylum	336	2.52634
Phylum	362	2.55871
Phylum	364	2.5611
Phylum	380	2.57978
Phylum	357	2.55267
Phylum	336	2.52634
Phylum	369	2.56703
Phylum	345	2.53782
Phylum	354	2.549
Phylum	358	2.55388
Phylum	340	2.53148
Phylum	372	2.57054
Phylum	358	2.55388
Phylum	332	2.52114
Phylum	346	2.53908
Phylum	358	2.55388
Phylum	356	2.55145
Phylum	359	2.55509
Phylum	375	2.57403
Phylum	358	2.55388
Phylum	357	2.55267
Phylum	373	2.57171
Phylum	358	2.55388
Phylum	368	2.56585
Phylum	362	2.55871
Phylum	356	2.55145
Phylum	355	2.55023
Phylum	368	2.56585
Phylum	374	2.57287
Phylum	371	2.56937
Phylum	374	2.57287
Phylum	357	2.55267
Phylum	329	2.5172
Phylum	362	2.55871
Phylum	352	2.54654
Phylum	368	2.56585
Phylum	359	2.55509
Phylum	369	2.56703
Phylum	357	2.55267
Phylum	358	2.55388
Phylum	359	2.55509
Phylum	323	2.5092
Phylum	358	2.55388
Phylum	329	2.5172
Phylum	364	2.5611
Phylum	359	2.55509
Phylum	363	2.55991
Phylum	338	2.52892
Phylum	377	2.57634
Phylum	363	2.55991
Phylum	372	2.57054
Phylum	358	2.55388
Phylum	374	2.57287
Phylum	368	2.56585
Phylum	375	2.57403
Phylum	365	2.56229
Phylum	355	2.55023
Phylum	378	2.57749
Phylum	368	2.56585
Phylum	374	2.57287
Phylum	368	2.56585
Phylum	363	2.55991
Phylum	377	2.57634
Phylum	370	2.5682
Phylum	365	2.56229
Phylum	370	2.5682
Phylum	366	2.56348
Phylum	389	2.58995
Phylum	370	2.5682
Phylum	394	2.5955
Phylum	379	2.57864
Phylum	345	2.53782
Phylum	382	2.58206
Phylum	366	2.56348
Phylum	383	2.5832
Phylum	361	2.55751
Phylum	394	2.5955
Phylum	394	2.5955
Phylum	394	2.5955
Phylum	363	2.55991
Phylum	377	2.57634
Phylum	376	2.57519
Phylum	375	2.57403
Phylum	370	2.5682
Phylum	388	2.58883
Phylum	388	2.58883
Phylum	377	2.57634
Phylum	367	2.56467
Phylum	365	2.56229
Phylum	377	2.57634
Phylum	370	2.5682
Phylum	367	2.56467
Phylum	367	2.56467
Phylum	394	2.5955
Phylum	367	2.56467
Phylum	376	2.57519
Phylum	360	2.5563
Phylum	384	2.58433
Phylum	366	2.56348
Phylum	371	2.56937
Phylum	390	2.59106
Phylum	377	2.57634
Phylum	382	2.58206
Phylum	359	2.55509
Phylum	361	2.55751
Phylum	367	2.56467
Phylum	360	2.5563
Phylum	362	2.55871
Phylum	329	2.5172
Phylum	346	2.53908
Phylum	368	2.56585
Phylum	369	2.56703
Phylum	369	2.56703
Phylum	365	2.56229
Phylum	339	2.5302
Phylum	320	2.50515
Phylum	311	2.49276
Phylum	316	2.49969
Phylum	316	2.49969
Phylum	346	2.53908
Phylum	337	2.52763
Phylum	338	2.52892
Phylum	375	2.57403
Phylum	366	2.56348
Phylum	357	2.55267
Phylum	359	2.55509
Phylum	361	2.55751
Phylum	359	2.55509
Phylum	359	2.55509
Phylum	359	2.55509
Phylum	343	2.53529
Phylum	361	2.55751
Phylum	363	2.55991
Phylum	375	2.57403
Phylum	380	2.57978
Phylum	364	2.5611
Phylum	377	2.57634
Phylum	381	2.58092
Phylum	370	2.5682
Phylum	381	2.58092
Phylum	353	2.54777
Phylum	352	2.54654
Phylum	382	2.58206
Phylum	382	2.58206
Phylum	382	2.58206
Phylum	374	2.57287
Phylum	375	2.57403
Phylum	371	2.56937
Phylum	357	2.55267
Phylum	359	2.55509
Phylum	350	2.54407
Phylum	359	2.55509
Phylum	351	2.54531
Phylum	369	2.56703
Phylum	364	2.5611
Phylum	367	2.56467
Phylum	356	2.55145
Phylum	366	2.56348
Phylum	381	2.58092
Phylum	368	2.56585
Phylum	356	2.55145
Phylum	327	2.51455
Phylum	330	2.51851
Phylum	330	2.51851
Phylum	346	2.53908
Phylum	350	2.54407
Phylum	339	2.5302
Phylum	339	2.5302
Phylum	316	2.49969
Phylum	332	2.52114
Phylum	335	2.52504
Phylum	345	2.53782
Phylum	353	2.54777
Phylum	339	2.5302
Phylum	358	2.55388
Phylum	351	2.54531
Phylum	351	2.54531
Phylum	374	2.57287
Phylum	349	2.54283
Phylum	352	2.54654
Phylum	375	2.57403
Phylum	375	2.57403
Phylum	370	2.5682
Phylum	359	2.55509
Phylum	373	2.57171
Phylum	363	2.55991
Phylum	372	2.57054
Phylum	382	2.58206
Phylum	371	2.56937
Phylum	359	2.55509
Phylum	359	2.55509
Phylum	365	2.56229
Phylum	343	2.53529
Phylum	341	2.53275
Phylum	402	2.60423
Phylum	378	2.57749
Phylum	339	2.5302
Phylum	352	2.54654
Phylum	363	2.55991
Phylum	357	2.55267
Phylum	350	2.54407
Phylum	354	2.549
Phylum	349	2.54283
Phylum	374	2.57287
Phylum	387	2.58771
Phylum	400	2.60206
Phylum	378	2.57749
Phylum	339	2.5302
Phylum	359	2.55509
Phylum	363	2.55991
Phylum	360	2.5563
Phylum	355	2.55023
Phylum	384	2.58433
Phylum	353	2.54777
Phylum	342	2.53403
Phylum	363	2.55991
Phylum	369	2.56703
Phylum	344	2.53656
Phylum	346	2.53908
Phylum	333	2.52244
Phylum	338	2.52892
Phylum	359	2.55509
Phylum	340	2.53148
Phylum	326	2.51322
Phylum	337	2.52763
Phylum	329	2.5172
Phylum	343	2.53529
Phylum	334	2.52375
Phylum	355	2.55023
Phylum	369	2.56703
Phylum	376	2.57519
Phylum	367	2.56467
Phylum	378	2.57749
Phylum	357	2.55267
Phylum	380	2.57978
Phylum	374	2.57287
Phylum	377	2.57634
Phylum	360	2.5563
Phylum	336	2.52634
Phylum	327	2.51455
Phylum	485	2.68574
Phylum	505	2.70329
Phylum	515	2.71181
Phylum	521	2.71684
Phylum	495	2.69461
Phylum	507	2.70501
Phylum	497	2.69636
Phylum	508	2.70586
Phylum	497	2.69636
Phylum	508	2.70586
Phylum	487	2.68753
Phylum	506	2.70415
Phylum	391	2.59218
Phylum	391	2.59218
Phylum	391	2.59218
Phylum	414	2.617
Phylum	404	2.60638
Phylum	400	2.60206
Phylum	421	2.62428
Phylum	432	2.63548
Phylum	399	2.60097
Phylum	408	2.61066
Phylum	418	2.62118
Phylum	422	2.62531
Phylum	448	2.65128
Phylum	509	2.70672
Phylum	508	2.70586
Phylum	521	2.71684
Phylum	508	2.70586
Phylum	532	2.72591
Phylum	516	2.71265
Phylum	516	2.71265
Phylum	499	2.6981
Phylum	506	2.70415
Phylum	497	2.69636
Phylum	521	2.71684
Phylum	506	2.70415
Phylum	538	2.73078
Phylum	505	2.70329
Phylum	508	2.70586
Phylum	512	2.70927
Phylum	501	2.69984
Phylum	494	2.69373
Phylum	501	2.69984
Phylum	510	2.70757
Phylum	503	2.70157
Phylum	491	2.69108
Phylum	535	2.72835
Phylum	527	2.72181
Phylum	527	2.72181
Phylum	500	2.69897
Phylum	521	2.71684
Phylum	528	2.72263
Phylum	518	2.71433
Phylum	533	2.72673
Phylum	527	2.72181
Phylum	497	2.69636
Phylum	515	2.71181
Phylum	514	2.71096
Phylum	504	2.70243
Phylum	489	2.68931
Phylum	514	2.71096
Phylum	513	2.71012
Phylum	519	2.71517
Phylum	487	2.68753
Phylum	487	2.68753
Phylum	486	2.68664
Phylum	510	2.70757
Phylum	513	2.71012
Phylum	501	2.69984
Phylum	484	2.68485
Phylum	505	2.70329
Phylum	502	2.7007
Phylum	481	2.68215
Phylum	512	2.70927
Phylum	324	2.51055
Phylum	342	2.53403
Phylum	334	2.52375
Phylum	329	2.5172
Phylum	309	2.48996
Phylum	334	2.52375
Phylum	302	2.48001
Phylum	332	2.52114
Phylum	339	2.5302
Phylum	318	2.50243
Phylum	319	2.50379
Phylum	332	2.52114
Phylum	323	2.5092
Phylum	337	2.52763
Phylum	338	2.52892
Phylum	331	2.51983
Phylum	327	2.51455
Phylum	328	2.51587
Phylum	334	2.52375
Phylum	346	2.53908
Phylum	270	2.43136
Phylum	328	2.51587
Phylum	335	2.52504
Phylum	358	2.55388
Phylum	336	2.52634
Phylum	354	2.549
Phylum	336	2.52634
Phylum	299	2.47567
Phylum	341	2.53275
Phylum	328	2.51587
Phylum	329	2.5172
Phylum	331	2.51983
Phylum	321	2.50651
Phylum	325	2.51188
Phylum	325	2.51188
Phylum	354	2.549
Phylum	320	2.50515
Phylum	317	2.50106
Phylum	363	2.55991
Phylum	324	2.51055
Phylum	360	2.5563
Phylum	340	2.53148
Phylum	336	2.52634
Phylum	311	2.49276
Phylum	355	2.55023
Phylum	321	2.50651
Phylum	356	2.55145
Phylum	345	2.53782
Phylum	333	2.52244
Phylum	337	2.52763
Phylum	345	2.53782
Phylum	324	2.51055
Phylum	330	2.51851
Phylum	345	2.53782
Phylum	319	2.50379
Phylum	334	2.52375
Phylum	322	2.50786
Phylum	336	2.52634
Phylum	317	2.50106
Phylum	345	2.53782
Phylum	341	2.53275
Phylum	341	2.53275
Phylum	340	2.53148
Phylum	344	2.53656
Phylum	330	2.51851
Phylum	343	2.53529
Phylum	350	2.54407
Phylum	334	2.52375
Phylum	324	2.51055
Phylum	314	2.49693
Phylum	311	2.49276
Phylum	311	2.49276
Phylum	322	2.50786
Phylum	329	2.5172
Phylum	318	2.50243
Phylum	317	2.50106
Phylum	310	2.49136
Phylum	337	2.52763
Phylum	309	2.48996
Phylum	320	2.50515
Phylum	343	2.53529
Phylum	346	2.53908
Phylum	333	2.52244
Phylum	343	2.53529
Phylum	308	2.48855
Phylum	331	2.51983
Phylum	339	2.5302
Phylum	342	2.53403
Phylum	323	2.5092
Phylum	328	2.51587
Phylum	328	2.51587
Phylum	317	2.50106
Phylum	333	2.52244
Phylum	326	2.51322
Phylum	325	2.51188
Phylum	343	2.53529
Phylum	331	2.51983
Phylum	343	2.53529
Phylum	318	2.50243
Phylum	345	2.53782
Phylum	330	2.51851
Phylum	306	2.48572
Phylum	336	2.52634
Phylum	336	2.52634
Phylum	336	2.52634
Phylum	337	2.52763
Phylum	319	2.50379
Phylum	337	2.52763
Phylum	334	2.52375
Phylum	338	2.52892
Phylum	334	2.52375
Phylum	343	2.53529
Phylum	317	2.50106
Phylum	324	2.51055
Phylum	324	2.51055
Phylum	324	2.51055
Phylum	324	2.51055
Phylum	324	2.51055
Phylum	338	2.52892
Phylum	327	2.51455
Phylum	343	2.53529
Phylum	344	2.53656
Phylum	312	2.49415
Phylum	340	2.53148
Phylum	344	2.53656
Phylum	321	2.50651
Phylum	339	2.5302
Phylum	343	2.53529
Phylum	342	2.53403
Phylum	339	2.5302
Phylum	339	2.5302
Phylum	314	2.49693
Phylum	317	2.50106
Phylum	345	2.53782
Phylum	340	2.53148
Phylum	333	2.52244
Phylum	332	2.52114
Phylum	340	2.53148
Phylum	351	2.54531
Phylum	348	2.54158
Phylum	341	2.53275
Phylum	345	2.53782
Phylum	344	2.53656
Phylum	348	2.54158
Phylum	342	2.53403
Phylum	337	2.52763
Phylum	320	2.50515
Phylum	343	2.53529
Phylum	348	2.54158
Phylum	354	2.549
Phylum	329	2.5172
Phylum	363	2.55991
Phylum	305	2.4843
Phylum	359	2.55509
Phylum	343	2.53529
Phylum	348	2.54158
Phylum	345	2.53782
Phylum	339	2.5302
Phylum	345	2.53782
Phylum	350	2.54407
Phylum	329	2.5172
Phylum	329	2.5172
Phylum	308	2.48855
Phylum	339	2.5302
Phylum	343	2.53529
Phylum	327	2.51455
Phylum	335	2.52504
Phylum	324	2.51055
Phylum	328	2.51587
Phylum	323	2.5092
Phylum	353	2.54777
Phylum	348	2.54158
Phylum	341	2.53275
Phylum	349	2.54283
Phylum	329	2.5172
Phylum	351	2.54531
Phylum	328	2.51587
Phylum	326	2.51322
Phylum	342	2.53403
Phylum	344	2.53656
Phylum	314	2.49693
Phylum	332	2.52114
Phylum	344	2.53656
Phylum	316	2.49969
Phylum	330	2.51851
Phylum	336	2.52634
Phylum	332	2.52114
Phylum	343	2.53529
Phylum	331	2.51983
Phylum	329	2.5172
Phylum	342	2.53403
Phylum	309	2.48996
Phylum	343	2.53529
Phylum	341	2.53275
Phylum	336	2.52634
Phylum	314	2.49693
Phylum	339	2.5302
Phylum	345	2.53782
Phylum	306	2.48572
Phylum	344	2.53656
Phylum	348	2.54158
Phylum	345	2.53782
Phylum	344	2.53656
Phylum	345	2.53782
Phylum	344	2.53656
Phylum	318	2.50243
Phylum	326	2.51322
Phylum	348	2.54158
Phylum	360	2.5563
Phylum	342	2.53403
Phylum	342	2.53403
Phylum	326	2.51322
Phylum	356	2.55145
Phylum	351	2.54531
Phylum	339	2.5302
Phylum	336	2.52634
Phylum	337	2.52763
Phylum	323	2.5092
Phylum	321	2.50651
Phylum	338	2.52892
Phylum	340	2.53148
Phylum	344	2.53656
Phylum	341	2.53275
Phylum	363	2.55991
Phylum	344	2.53656
Phylum	318	2.50243
Phylum	351	2.54531
Phylum	348	2.54158
Phylum	340	2.53148
Phylum	340	2.53148
Phylum	328	2.51587
Phylum	335	2.52504
Phylum	326	2.51322
Phylum	341	2.53275
Phylum	324	2.51055
Phylum	358	2.55388
Phylum	334	2.52375
Phylum	358	2.55388
Phylum	337	2.52763
Phylum	335	2.52504
Phylum	341	2.53275
Phylum	344	2.53656
Phylum	329	2.5172
Phylum	352	2.54654
Phylum	339	2.5302
Phylum	347	2.54033
Phylum	336	2.52634
Phylum	341	2.53275
[truncated: 1,016,353+ more rows]

## Sheet: Figure 3B
Tax	Num	Log
Phylum	2368	3.37438
Phylum	131	2.11727
Phylum	118	2.07188
Phylum	121	2.08279
Phylum	121	2.08279
Phylum	123	2.08991
Phylum	60	1.77815
Phylum	123	2.08991
Phylum	122	2.08636
Phylum	121	2.08279
Phylum	122	2.08636
Phylum	122	2.08636
Phylum	72	1.85733
Phylum	121	2.08279
Phylum	111	2.04532
Phylum	123	2.08991
Phylum	123	2.08991
Phylum	123	2.08991
Phylum	123	2.08991
Phylum	115	2.0607
Phylum	152	2.18184
Phylum	104	2.01703
Phylum	122	2.08636
Phylum	132	2.12057
Phylum	79	1.89763
Phylum	75	1.87506
Phylum	117	2.06819
Phylum	67	1.82607
Phylum	1547	3.18949
Phylum	966	2.98498
Phylum	957	2.98091
Phylum	592	2.77232
Phylum	1246	3.09552
Phylum	1017	3.00732
Phylum	808	2.90741
Phylum	780	2.89209
Phylum	731	2.86392
Phylum	715	2.85431
Phylum	422	2.62531
Phylum	659	2.81889
Phylum	661	2.8202
Phylum	816	2.91169
Phylum	666	2.82347
Phylum	626	2.79657
Phylum	533	2.72673
Phylum	684	2.83506
Phylum	1195	3.07737
Phylum	776	2.88986
Phylum	570	2.75587
Phylum	1249	3.09656
Phylum	10376	4.01603
Phylum	10178	4.00766
Phylum	10199	4.00856
Phylum	7313	3.8641
Phylum	7389	3.86859
Phylum	7393	3.86882
Phylum	7384	3.86829
Phylum	7373	3.86764
Phylum	7261	3.861
Phylum	7460	3.87274
Phylum	7379	3.868
Phylum	7379	3.868
Phylum	7409	3.86976
Phylum	7013	3.8459
Phylum	7135	3.85339
Phylum	8168	3.91212
Phylum	8006	3.90342
Phylum	7027	3.84677
Phylum	10345	4.01473
Phylum	10244	4.01047
Phylum	11343	4.05473
Phylum	11330	4.05423
Phylum	8795	3.94424
Phylum	7869	3.89592
Phylum	4241	3.62747
Phylum	4155	3.61857
Phylum	6870	3.83696
Phylum	7263	3.86112
Phylum	6046	3.78147
Phylum	7528	3.87668
Phylum	5568	3.7457
Phylum	7098	3.85114
Phylum	206	2.31387
Phylum	883	2.94596
Phylum	1359	3.13322
Phylum	1390	3.14301
Phylum	1304	3.11528
Phylum	1315	3.11893
Phylum	1367	3.13577
Phylum	1379	3.13956
Phylum	234	2.36922
Phylum	233	2.36736
Phylum	1291	3.11093
Phylum	1515	3.18041
Phylum	1513	3.17984
Phylum	1820	3.26007
Phylum	1634	3.21325
Phylum	781	2.89265
Phylum	781	2.89265
Phylum	1206	3.08135
Phylum	2239	3.35005
Phylum	2283	3.35851
Phylum	3972	3.59901
Phylum	3995	3.60152
Phylum	3995	3.60152
Phylum	2363	3.37346
Phylum	2182	3.33885
Phylum	2926	3.46627
Phylum	2942	3.46864
Phylum	2244	3.35102
Phylum	2047	3.31112
Phylum	2518	3.40106
Phylum	2581	3.41179
Phylum	2274	3.35679
Phylum	2518	3.40106
Phylum	2192	3.34084
Phylum	3324	3.52166
Phylum	1437	3.15746
Phylum	251	2.39967
Phylum	234	2.36922
Phylum	241	2.38202
Phylum	242	2.38382
Phylum	241	2.38202
Phylum	228	2.35793
Phylum	240	2.38021
Phylum	230	2.36173
Phylum	242	2.38382
Phylum	235	2.37107
Phylum	231	2.36361
Phylum	221	2.34439
Phylum	229	2.35984
Phylum	188	2.27416
Phylum	189	2.27646
Phylum	231	2.36361
Phylum	234	2.36922
Phylum	231	2.36361
Phylum	232	2.36549
Phylum	231	2.36361
Phylum	227	2.35603
Phylum	234	2.36922
Phylum	235	2.37107
Phylum	228	2.35793
Phylum	218	2.33846
Phylum	233	2.36736
Phylum	228	2.35793
Phylum	227	2.35603
Phylum	231	2.36361
Phylum	233	2.36736
Phylum	242	2.38382
Phylum	238	2.37658
Phylum	239	2.3784
Phylum	241	2.38202
Phylum	236	2.37291
Phylum	237	2.37475
Phylum	239	2.3784
Phylum	238	2.37658
Phylum	236	2.37291
Phylum	236	2.37291
Phylum	252	2.4014
Phylum	242	2.38382
Phylum	242	2.38382
Phylum	246	2.39094
Phylum	246	2.39094
Phylum	227	2.35603
Phylum	253	2.40312
Phylum	247	2.3927
Phylum	249	2.3962
Phylum	243	2.38561
Phylum	239	2.3784
Phylum	247	2.3927
Phylum	241	2.38202
Phylum	236	2.37291
Phylum	233	2.36736
Phylum	233	2.36736
Phylum	239	2.3784
Phylum	237	2.37475
Phylum	229	2.35984
Phylum	237	2.37475
Phylum	238	2.37658
Phylum	228	2.35793
Phylum	234	2.36922
Phylum	234	2.36922
Phylum	249	2.3962
Phylum	241	2.38202
Phylum	236	2.37291
Phylum	252	2.4014
Phylum	239	2.3784
Phylum	235	2.37107
Phylum	232	2.36549
Phylum	219	2.34044
Phylum	238	2.37658
Phylum	241	2.38202
Phylum	243	2.38561
Phylum	249	2.3962
Phylum	237	2.37475
Phylum	238	2.37658
Phylum	247	2.3927
Phylum	242	2.38382
Phylum	242	2.38382
Phylum	242	2.38382
Phylum	242	2.38382
Phylum	235	2.37107
Phylum	242	2.38382
Phylum	232	2.36549
Phylum	234	2.36922
Phylum	232	2.36549
Phylum	230	2.36173
Phylum	242	2.38382
Phylum	239	2.3784
Phylum	232	2.36549
Phylum	231	2.36361
Phylum	235	2.37107
Phylum	229	2.35984
Phylum	243	2.38561
Phylum	294	2.46835
Phylum	297	2.47276
Phylum	274	2.43775
Phylum	213	2.32838
Phylum	319	2.50379
Phylum	318	2.50243
Phylum	222	2.34635
Phylum	229	2.35984
Phylum	253	2.40312
Phylum	277	2.44248
Phylum	199	2.29885
Phylum	248	2.39445
Phylum	348	2.54158
Phylum	341	2.53275
Phylum	2064	3.31471
Phylum	2982	3.47451
Phylum	2937	3.4679
Phylum	731	2.86392
Phylum	735	2.86629
Phylum	769	2.88593
Phylum	777	2.89042
Phylum	720	2.85733
Phylum	745	2.87216
Phylum	702	2.84634
Phylum	777	2.89042
Phylum	715	2.85431
Phylum	721	2.85794
Phylum	739	2.86864
Phylum	719	2.85673
Phylum	702	2.84634
Phylum	738	2.86806
Phylum	778	2.89098
Phylum	737	2.86747
Phylum	728	2.86213
Phylum	549	2.73957
Phylum	561	2.74896
Phylum	574	2.75891
Phylum	550	2.74036
Phylum	556	2.74507
Phylum	556	2.74507
Phylum	552	2.74194
Phylum	565	2.75205
Phylum	567	2.75358
Phylum	557	2.74586
Phylum	568	2.75435
Phylum	561	2.74896
Phylum	561	2.74896
Phylum	546	2.73719
Phylum	562	2.74974
Phylum	554	2.74351
Phylum	550	2.74036
Phylum	568	2.75435
Phylum	575	2.75967
Phylum	553	2.74273
Phylum	566	2.75282
Phylum	561	2.74896
Phylum	568	2.75435
Phylum	548	2.73878
Phylum	562	2.74974
Phylum	563	2.75051
Phylum	552	2.74194
Phylum	550	2.74036
Phylum	566	2.75282
Phylum	554	2.74351
Phylum	554	2.74351
Phylum	561	2.74896
Phylum	559	2.74741
Phylum	554	2.74351
Phylum	557	2.74586
Phylum	553	2.74273
Phylum	561	2.74896
Phylum	565	2.75205
Phylum	565	2.75205
Phylum	556	2.74507
Phylum	720	2.85733
Phylum	724	2.85974
Phylum	722	2.85854
Phylum	727	2.86153
Phylum	727	2.86153
Phylum	724	2.85974
Phylum	722	2.85854
Phylum	724	2.85974
Phylum	727	2.86153
Phylum	722	2.85854
Phylum	724	2.85974
Phylum	723	2.85914
Phylum	727	2.86153
Phylum	724	2.85974
Phylum	719	2.85673
Phylum	722	2.85854
Phylum	724	2.85974
Phylum	723	2.85914
Phylum	724	2.85974
Phylum	724	2.85974
Phylum	724	2.85974
Phylum	722	2.85854
Phylum	724	2.85974
Phylum	724	2.85974
Phylum	724	2.85974
Phylum	724	2.85974
Phylum	724	2.85974
Phylum	723	2.85914
Phylum	718	2.85612
Phylum	724	2.85974
Phylum	717	2.85552
Phylum	724	2.85974
Phylum	723	2.85914
Phylum	723	2.85914
Phylum	723	2.85914
Phylum	723	2.85914
Phylum	724	2.85974
Phylum	724	2.85974
Phylum	724	2.85974
Phylum	724	2.85974
Phylum	724	2.85974
Phylum	724	2.85974
Phylum	724	2.85974
Phylum	725	2.86034
Phylum	723	2.85914
Phylum	724	2.85974
Phylum	722	2.85854
Phylum	724	2.85974
Phylum	724	2.85974
Phylum	724	2.85974
Phylum	726	2.86094
Phylum	727	2.86153
Phylum	727	2.86153
Phylum	723	2.85914
Phylum	724	2.85974
Phylum	726	2.86094
Phylum	724	2.85974
Phylum	722	2.85854
Phylum	724	2.85974
Phylum	723	2.85914
Phylum	722	2.85854
Phylum	724	2.85974
Phylum	724	2.85974
Phylum	724	2.85974
Phylum	724	2.85974
Phylum	721	2.85794
Phylum	724	2.85974
Phylum	724	2.85974
Phylum	724	2.85974
Phylum	725	2.86034
Phylum	699	2.84448
Phylum	704	2.84757
Phylum	731	2.86392
Phylum	721	2.85794
Phylum	699	2.84448
Phylum	726	2.86094
Phylum	718	2.85612
Phylum	713	2.85309
Phylum	708	2.85003
Phylum	628	2.79796
Phylum	848	2.9284
Phylum	991	2.99607
Phylum	897	2.95279
Phylum	540	2.73239
Phylum	520	2.716
Phylum	550	2.74036
Phylum	529	2.72346
Phylum	556	2.74507
Phylum	1374	3.13799
Phylum	672	2.82737
Phylum	1337	3.12613
Phylum	1336	3.12581
Phylum	1320	3.12057
Phylum	1319	3.12024
Phylum	1319	3.12024
Phylum	1323	3.12156
Phylum	1319	3.12024
Phylum	1419	3.15198
Phylum	1424	3.15351
Phylum	1421	3.15259
Phylum	1424	3.15351
Phylum	1419	3.15198
Phylum	1425	3.15381
Phylum	1414	3.15045
Phylum	1429	3.15503
Phylum	1433	3.15625
Phylum	1461	3.16465
Phylum	1385	3.14145
Phylum	1414	3.15045
Phylum	1422	3.1529
Phylum	1439	3.15806
Phylum	1437	3.15746
Phylum	1424	3.15351
Phylum	1424	3.15351
Phylum	1425	3.15381
Phylum	1420	3.15229
Phylum	1424	3.15351
Phylum	1425	3.15381
Phylum	1379	3.13956
Phylum	1423	3.1532
Phylum	1424	3.15351
Phylum	1417	3.15137
Phylum	1426	3.15412
Phylum	1426	3.15412
Phylum	1422	3.1529
Phylum	1422	3.1529
Phylum	1426	3.15412
Phylum	1417	3.15137
Phylum	1422	3.1529
Phylum	1424	3.15351
Phylum	1419	3.15198
Phylum	1423	3.1532
Phylum	1425	3.15381
Phylum	1423	3.1532
Phylum	1424	3.15351
Phylum	1422	3.1529
Phylum	1424	3.15351
Phylum	1423	3.1532
Phylum	1422	3.1529
Phylum	1427	3.15442
Phylum	1423	3.1532
Phylum	1423	3.1532
Phylum	1423	3.1532
Phylum	1425	3.15381
Phylum	1424	3.15351
Phylum	1425	3.15381
Phylum	1424	3.15351
Phylum	1423	3.1532
Phylum	1424	3.15351
Phylum	1425	3.15381
Phylum	1425	3.15381
Phylum	1418	3.15168
Phylum	1408	3.1486
Phylum	1425	3.15381
Phylum	1342	3.12775
Phylum	1422	3.1529
Phylum	1423	3.1532
Phylum	1422	3.1529
Phylum	1420	3.15229
Phylum	1469	3.16702
Phylum	1447	3.16047
Phylum	1461	3.16465
Phylum	1414	3.15045
Phylum	1390	3.14301
Phylum	1382	3.14051
Phylum	1425	3.15381
Phylum	1479	3.16997
Phylum	1455	3.16286
Phylum	1389	3.1427
Phylum	1406	3.14799
Phylum	1472	3.16791
Phylum	1451	3.16167
Phylum	1429	3.15503
Phylum	1453	3.16227
Phylum	1386	3.14176
Phylum	1493	3.17406
Phylum	1475	3.16879
Phylum	1405	3.14768
Phylum	1481	3.17056
Phylum	1450	3.16137
Phylum	1442	3.15897
Phylum	1443	3.15927
Phylum	1432	3.15594
Phylum	1512	3.17955
Phylum	1493	3.17406
Phylum	1526	3.18355
Phylum	1487	3.17231
Phylum	1521	3.18213
Phylum	1516	3.1807
Phylum	1524	3.18298
Phylum	1426	3.15412
Phylum	1423	3.1532
Phylum	1401	3.14644
Phylum	1401	3.14644
Phylum	1402	3.14675
Phylum	1403	3.14706
Phylum	1400	3.14613
Phylum	1477	3.16938
Phylum	1438	3.15776
Phylum	1436	3.15715
Phylum	1432	3.15594
Phylum	1430	3.15534
Phylum	1460	3.16435
Phylum	1441	3.15866
Phylum	1429	3.15503
Phylum	1432	3.15594
Phylum	1485	3.17173
Phylum	1489	3.17289
Phylum	1425	3.15381
Phylum	1418	3.15168
Phylum	1423	3.1532
Phylum	1425	3.15381
Phylum	1463	3.16524
Phylum	1424	3.15351
Phylum	1453	3.16227
Phylum	1441	3.15866
Phylum	1483	3.17114
Phylum	1433	3.15625
Phylum	1364	3.13481
Phylum	1428	3.15473
Phylum	1442	3.15897
Phylum	1429	3.15503
Phylum	1499	3.1758
Phylum	1424	3.15351
Phylum	1471	3.16761
Phylum	1424	3.15351
Phylum	1384	3.14114
Phylum	1408	3.1486
Phylum	1417	3.15137
Phylum	1503	3.17696
Phylum	1420	3.15229
Phylum	1484	3.17143
Phylum	1422	3.1529
Phylum	1447	3.16047
Phylum	1415	3.15076
Phylum	1421	3.15259
Phylum	1465	3.16584
Phylum	1462	3.16495
Phylum	1435	3.15685
Phylum	1394	3.14426
Phylum	1417	3.15137
Phylum	1403	3.14706
Phylum	1418	3.15168
Phylum	1379	3.13956
Phylum	1401	3.14644
Phylum	1420	3.15229
Phylum	1420	3.15229
Phylum	1417	3.15137
Phylum	1415	3.15076
Phylum	1406	3.14799
Phylum	1418	3.15168
Phylum	1417	3.15137
Phylum	1424	3.15351
Phylum	1406	3.14799
Phylum	1421	3.15259
Phylum	1415	3.15076
Phylum	1381	3.14019
Phylum	1398	3.14551
Phylum	1422	3.1529
Phylum	1412	3.14983
Phylum	1473	3.1682
Phylum	1422	3.1529
Phylum	1420	3.15229
Phylum	1417	3.15137
Phylum	1419	3.15198
Phylum	1420	3.15229
Phylum	1412	3.14983
Phylum	1417	3.15137
Phylum	1421	3.15259
Phylum	1409	3.14891
Phylum	1419	3.15198
Phylum	1418	3.15168
Phylum	1418	3.15168
Phylum	1420	3.15229
Phylum	1422	3.1529
Phylum	1421	3.15259
Phylum	1419	3.15198
Phylum	1420	3.15229
Phylum	1424	3.15351
Phylum	1389	3.1427
Phylum	1356	3.13226
Phylum	1438	3.15776
Phylum	1429	3.15503
Phylum	1432	3.15594
Phylum	1429	3.15503
Phylum	1382	3.14051
Phylum	1426	3.15412
Phylum	1400	3.14613
Phylum	1486	3.17202
Phylum	1406	3.14799
Phylum	1425	3.15381
Phylum	1415	3.15076
Phylum	1396	3.14489
Phylum	1396	3.14489
Phylum	1166	3.0667
Phylum	1404	3.14737
Phylum	1430	3.15534
Phylum	1426	3.15412
Phylum	1399	3.14582
Phylum	1434	3.15655
Phylum	1434	3.15655
Phylum	1442	3.15897
Phylum	1426	3.15412
Phylum	1427	3.15442
Phylum	1404	3.14737
Phylum	1441	3.15866
Phylum	1443	3.15927
Phylum	1456	3.16316
Phylum	1421	3.15259
Phylum	1435	3.15685
Phylum	1425	3.15381
Phylum	1430	3.15534
Phylum	1412	3.14983
Phylum	1406	3.14799
Phylum	1424	3.15351
Phylum	1444	3.15957
Phylum	1399	3.14582
Phylum	1444	3.15957
Phylum	1419	3.15198
Phylum	1459	3.16406
Phylum	1456	3.16316
Phylum	1490	3.17319
Phylum	1468	3.16673
Phylum	1418	3.15168
Phylum	1441	3.15866
Phylum	1463	3.16524
Phylum	1450	3.16137
Phylum	1420	3.15229
Phylum	1454	3.16256
Phylum	1500	3.17609
Phylum	1422	3.1529
Phylum	1467	3.16643
Phylum	1442	3.15897
Phylum	1418	3.15168
Phylum	1490	3.17319
Phylum	1422	3.1529
Phylum	1406	3.14799
Phylum	1430	3.15534
Phylum	1421	3.15259
Phylum	1457	3.16346
Phylum	1494	3.17435
Phylum	1456	3.16316
Phylum	1427	3.15442
Phylum	1492	3.17377
Phylum	1490	3.17319
Phylum	1476	3.16909
Phylum	1463	3.16524
Phylum	1455	3.16286
Phylum	1419	3.15198
Phylum	1472	3.16791
Phylum	1405	3.14768
Phylum	1445	3.15987
Phylum	1426	3.15412
Phylum	1390	3.14301
Phylum	1415	3.15076
Phylum	1447	3.16047
Phylum	1430	3.15534
Phylum	1427	3.15442
Phylum	1356	3.13226
Phylum	1399	3.14582
Phylum	1433	3.15625
Phylum	1432	3.15594
Phylum	1454	3.16256
Phylum	1435	3.15685
Phylum	1424	3.15351
Phylum	1390	3.14301
Phylum	1392	3.14364
Phylum	1410	3.14922
Phylum	1437	3.15746
Phylum	1423	3.1532
Phylum	1425	3.15381
Phylum	1416	3.15106
Phylum	1386	3.14176
Phylum	1463	3.16524
Phylum	1440	3.15836
Phylum	1437	3.15746
Phylum	1405	3.14768
Phylum	1404	3.14737
Phylum	1449	3.16107
Phylum	1400	3.14613
Phylum	1397	3.1452
Phylum	1399	3.14582
Phylum	1400	3.14613
Phylum	1369	3.1364
Phylum	1441	3.15866
Phylum	1393	3.14395
Phylum	1418	3.15168
Phylum	1401	3.14644
Phylum	1455	3.16286
Phylum	1458	3.16376
Phylum	1482	3.17085
Phylum	1495	3.17464
Phylum	1541	3.1878
Phylum	1541	3.1878
Phylum	1542	3.18808
Phylum	1543	3.18837
Phylum	1551	3.19061
Phylum	1565	3.19451
Phylum	1567	3.19507
Phylum	1556	3.19201
Phylum	1562	3.19368
Phylum	1453	3.16227
Phylum	1454	3.16256
Phylum	1536	3.18639
Phylum	1444	3.15957
Phylum	1545	3.18893
Phylum	1453	3.16227
Phylum	1509	3.17869
Phylum	1486	3.17202
Phylum	1546	3.18921
Phylum	1560	3.19312
Phylum	1545	3.18893
Phylum	1536	3.18639
Phylum	1544	3.18865
Phylum	1546	3.18921
Phylum	1545	3.18893
Phylum	1488	3.1726
Phylum	1466	3.16613
Phylum	1458	3.16376
Phylum	1466	3.16613
Phylum	1466	3.16613
Phylum	1461	3.16465
Phylum	1500	3.17609
Phylum	1548	3.18977
Phylum	1537	3.18667
Phylum	1463	3.16524
Phylum	1515	3.18041
Phylum	1448	3.16077
Phylum	1459	3.16406
Phylum	1464	3.16554
Phylum	1747	3.24229
Phylum	1551	3.19061
Phylum	1550	3.19033
Phylum	1497	3.17522
Phylum	951	2.97818
Phylum	362	2.55871
Phylum	3691	3.56714
Phylum	3469	3.5402
Phylum	3639	3.56098
Phylum	3236	3.51001
Phylum	3551	3.55035
Phylum	3549	3.55011
Phylum	3561	3.55157
Phylum	3607	3.55715
Phylum	3490	3.54283
Phylum	3603	3.55666
Phylum	3651	3.56241
Phylum	3562	3.55169
Phylum	3623	3.55907
Phylum	3478	3.54133
Phylum	3800	3.57978
Phylum	3894	3.5904
Phylum	3428	3.53504
Phylum	3517	3.54617
Phylum	3680	3.56585
Phylum	3098	3.49108
Phylum	3466	3.53983
Phylum	3701	3.56832
Phylum	3517	3.54617
Phylum	3463	3.53945
Phylum	3301	3.51865
Phylum	3141	3.49707
Phylum	3320	3.52114
Phylum	3467	3.53995
Phylum	2946	3.46923
Phylum	2931	3.46702
Phylum	3404	3.53199
Phylum	3257	3.51282
Phylum	360	2.5563
Phylum	377	2.57634
Phylum	375	2.57403
Phylum	370	2.5682
Phylum	363	2.55991
Phylum	352	2.54654
Phylum	369	2.56703
Phylum	369	2.56703
Phylum	375	2.57403
Phylum	371	2.56937
Phylum	346	2.53908
Phylum	321	2.50651
Phylum	341	2.53275
Phylum	389	2.58995
Phylum	360	2.5563
Phylum	354	2.549
Phylum	378	2.57749
Phylum	360	2.5563
Phylum	360	2.5563
Phylum	334	2.52375
Phylum	339	2.5302
Phylum	317	2.50106
Phylum	360	2.5563
Phylum	370	2.5682
Phylum	358	2.55388
Phylum	358	2.55388
Phylum	367	2.56467
Phylum	354	2.549
Phylum	327	2.51455
Phylum	380	2.57978
Phylum	369	2.56703
Phylum	358	2.55388
Phylum	353	2.54777
Phylum	341	2.53275
Phylum	342	2.53403
Phylum	376	2.57519
Phylum	365	2.56229
Phylum	345	2.53782
Phylum	376	2.57519
Phylum	335	2.52504
Phylum	378	2.57749
Phylum	341	2.53275
Phylum	371	2.56937
Phylum	366	2.56348
Phylum	346	2.53908
Phylum	360	2.5563
Phylum	366	2.56348
Phylum	336	2.52634
Phylum	333	2.52244
Phylum	327	2.51455
Phylum	349	2.54283
Phylum	347	2.54033
Phylum	336	2.52634
Phylum	355	2.55023
Phylum	348	2.54158
Phylum	368	2.56585
Phylum	362	2.55871
Phylum	350	2.54407
Phylum	367	2.56467
Phylum	342	2.53403
Phylum	354	2.549
Phylum	356	2.55145
Phylum	330	2.51851
Phylum	348	2.54158
Phylum	359	2.55509
Phylum	358	2.55388
Phylum	364	2.5611
Phylum	376	2.57519
Phylum	368	2.56585
Phylum	357	2.55267
Phylum	357	2.55267
Phylum	365	2.56229
Phylum	352	2.54654
Phylum	362	2.55871
Phylum	357	2.55267
Phylum	346	2.53908
Phylum	358	2.55388
Phylum	371	2.56937
Phylum	384	2.58433
Phylum	351	2.54531
Phylum	375	2.57403
Phylum	352	2.54654
Phylum	361	2.55751
Phylum	351	2.54531
Phylum	393	2.59439
Phylum	349	2.54283
Phylum	362	2.55871
Phylum	355	2.55023
Phylum	370	2.5682
Phylum	371	2.56937
Phylum	359	2.55509
Phylum	378	2.57749
Phylum	367	2.56467
Phylum	360	2.5563
Phylum	357	2.55267
Phylum	354	2.549
Phylum	367	2.56467
Phylum	358	2.55388
Phylum	351	2.54531
Phylum	369	2.56703
Phylum	358	2.55388
Phylum	360	2.5563
Phylum	353	2.54777
Phylum	358	2.55388
Phylum	386	2.58659
Phylum	362	2.55871
Phylum	359	2.55509
Phylum	361	2.55751
Phylum	356	2.55145
Phylum	361	2.55751
Phylum	365	2.56229
Phylum	380	2.57978
Phylum	365	2.56229
Phylum	350	2.54407
Phylum	353	2.54777
Phylum	353	2.54777
Phylum	351	2.54531
Phylum	371	2.56937
Phylum	355	2.55023
Phylum	383	2.5832
Phylum	378	2.57749
Phylum	391	2.59218
Phylum	373	2.57171
Phylum	379	2.57864
Phylum	383	2.5832
Phylum	382	2.58206
Phylum	381	2.58092
Phylum	383	2.5832
Phylum	383	2.5832
Phylum	382	2.58206
Phylum	381	2.58092
Phylum	383	2.5832
Phylum	384	2.58433
Phylum	375	2.57403
Phylum	379	2.57864
Phylum	379	2.57864
Phylum	382	2.58206
Phylum	384	2.58433
Phylum	386	2.58659
Phylum	334	2.52375
Phylum	387	2.58771
Phylum	341	2.53275
Phylum	382	2.58206
Phylum	383	2.5832
Phylum	382	2.58206
Phylum	383	2.5832
Phylum	356	2.55145
Phylum	379	2.57864
Phylum	385	2.58546
Phylum	347	2.54033
Phylum	435	2.63849
Phylum	358	2.55388
Phylum	391	2.59218
Phylum	387	2.58771
Phylum	386	2.58659
Phylum	385	2.58546
Phylum	355	2.55023
Phylum	362	2.55871
Phylum	361	2.55751
Phylum	355	2.55023
Phylum	358	2.55388
Phylum	382	2.58206
Phylum	357	2.55267
Phylum	356	2.55145
Phylum	375	2.57403
Phylum	358	2.55388
Phylum	357	2.55267
Phylum	361	2.55751
Phylum	358	2.55388
Phylum	360	2.5563
Phylum	356	2.55145
Phylum	363	2.55991
Phylum	362	2.55871
Phylum	358	2.55388
Phylum	359	2.55509
Phylum	370	2.5682
Phylum	354	2.549
Phylum	374	2.57287
Phylum	360	2.5563
Phylum	355	2.55023
Phylum	357	2.55267
Phylum	360	2.5563
Phylum	394	2.5955
Phylum	374	2.57287
Phylum	360	2.5563
Phylum	355	2.55023
Phylum	362	2.55871
Phylum	350	2.54407
Phylum	351	2.54531
Phylum	367	2.56467
Phylum	364	2.5611
Phylum	352	2.54654
Phylum	377	2.57634
Phylum	376	2.57519
Phylum	360	2.5563
Phylum	358	2.55388
Phylum	355	2.55023
Phylum	360	2.5563
Phylum	370	2.5682
Phylum	357	2.55267
Phylum	355	2.55023
Phylum	358	2.55388
Phylum	366	2.56348
Phylum	353	2.54777
Phylum	369	2.56703
Phylum	363	2.55991
Phylum	355	2.55023
Phylum	358	2.55388
Phylum	363	2.55991
Phylum	367	2.56467
Phylum	365	2.56229
Phylum	403	2.60531
Phylum	387	2.58771
Phylum	375	2.57403
Phylum	373	2.57171
Phylum	361	2.55751
Phylum	387	2.58771
Phylum	393	2.59439
Phylum	349	2.54283
Phylum	390	2.59106
Phylum	363	2.55991
Phylum	383	2.5832
Phylum	366	2.56348
Phylum	384	2.58433
Phylum	384	2.58433
Phylum	374	2.57287
Phylum	365	2.56229
Phylum	367	2.56467
Phylum	380	2.57978
Phylum	363	2.55991
Phylum	383	2.5832
Phylum	350	2.54407
Phylum	393	2.59439
Phylum	390	2.59106
Phylum	382	2.58206
Phylum	397	2.59879
Phylum	361	2.55751
Phylum	356	2.55145
Phylum	360	2.5563
Phylum	367	2.56467
Phylum	359	2.55509
Phylum	373	2.57171
Phylum	350	2.54407
Phylum	384	2.58433
Phylum	383	2.5832
Phylum	358	2.55388
Phylum	359	2.55509
Phylum	387	2.58771
Phylum	356	2.55145
Phylum	363	2.55991
Phylum	359	2.55509
Phylum	359	2.55509
Phylum	375	2.57403
Phylum	370	2.5682
Phylum	342	2.53403
Phylum	359	2.55509
Phylum	367	2.56467
Phylum	358	2.55388
Phylum	353	2.54777
Phylum	356	2.55145
Phylum	363	2.55991
Phylum	357	2.55267
Phylum	374	2.57287
Phylum	363	2.55991
Phylum	376	2.57519
Phylum	357	2.55267
Phylum	368	2.56585
Phylum	370	2.5682
Phylum	380	2.57978
Phylum	360	2.5563
Phylum	368	2.56585
Phylum	350	2.54407
Phylum	356	2.55145
Phylum	357	2.55267
Phylum	356	2.55145
Phylum	369	2.56703
Phylum	359	2.55509
Phylum	358	2.55388
Phylum	380	2.57978
Phylum	367	2.56467
Phylum	379	2.57864
Phylum	366	2.56348
Phylum	339	2.5302
Phylum	381	2.58092
Phylum	350	2.54407
Phylum	360	2.5563
Phylum	358	2.55388
Phylum	354	2.549
Phylum	341	2.53275
Phylum	370	2.5682
Phylum	359	2.55509
Phylum	358	2.55388
Phylum	379	2.57864
Phylum	362	2.55871
Phylum	358	2.55388
Phylum	359	2.55509
Phylum	348	2.54158
Phylum	344	2.53656
Phylum	379	2.57864
Phylum	359	2.55509
Phylum	380	2.57978
Phylum	354	2.549
Phylum	368	2.56585
Phylum	369	2.56703
Phylum	365	2.56229
Phylum	352	2.54654
Phylum	337	2.52763
Phylum	372	2.57054
Phylum	350	2.54407
Phylum	368	2.56585
Phylum	359	2.55509
Phylum	360	2.5563
Phylum	378	2.57749
Phylum	348	2.54158
Phylum	357	2.55267
Phylum	374	2.57287
Phylum	357	2.55267
Phylum	359	2.55509
Phylum	383	2.5832
Phylum	369	2.56703
Phylum	359	2.55509
Phylum	367	2.56467
Phylum	375	2.57403
Phylum	359	2.55509
Phylum	375	2.57403
Phylum	371	2.56937
Phylum	358	2.55388
Phylum	358	2.55388
Phylum	358	2.55388
Phylum	354	2.549
Phylum	358	2.55388
Phylum	357	2.55267
Phylum	326	2.51322
Phylum	343	2.53529
Phylum	357	2.55267
Phylum	359	2.55509
Phylum	368	2.56585
Phylum	374	2.57287
Phylum	358	2.55388
Phylum	369	2.56703
Phylum	355	2.55023
Phylum	375	2.57403
Phylum	392	2.59329
Phylum	337	2.52763
Phylum	352	2.54654
Phylum	374	2.57287
Phylum	372	2.57054
Phylum	364	2.5611
Phylum	337	2.52763
Phylum	357	2.55267
Phylum	345	2.53782
Phylum	358	2.55388
Phylum	381	2.58092
Phylum	369	2.56703
Phylum	358	2.55388
Phylum	357	2.55267
Phylum	358	2.55388
Phylum	358	2.55388
Phylum	358	2.55388
Phylum	358	2.55388
Phylum	360	2.5563
Phylum	385	2.58546
Phylum	349	2.54283
Phylum	333	2.52244
Phylum	358	2.55388
Phylum	362	2.55871
Phylum	351	2.54531
Phylum	342	2.53403
Phylum	385	2.58546
Phylum	359	2.55509
Phylum	349	2.54283
Phylum	358	2.55388
Phylum	371	2.56937
Phylum	358	2.55388
Phylum	359	2.55509
Phylum	363	2.55991
Phylum	362	2.55871
Phylum	339	2.5302
Phylum	363	2.55991
Phylum	381	2.58092
Phylum	359	2.55509
Phylum	358	2.55388
Phylum	361	2.55751
Phylum	385	2.58546
Phylum	358	2.55388
Phylum	372	2.57054
Phylum	359	2.55509
Phylum	360	2.5563
Phylum	364	2.5611
Phylum	332	2.52114
Phylum	363	2.55991
Phylum	358	2.55388
Phylum	377	2.57634
Phylum	357	2.55267
Phylum	363	2.55991
Phylum	358	2.55388
Phylum	368	2.56585
Phylum	365	2.56229
Phylum	355	2.55023
Phylum	353	2.54777
Phylum	382	2.58206
Phylum	368	2.56585
Phylum	363	2.55991
Phylum	360	2.5563
Phylum	367	2.56467
Phylum	352	2.54654
Phylum	358	2.55388
Phylum	359	2.55509
Phylum	374	2.57287
Phylum	360	2.5563
Phylum	385	2.58546
Phylum	366	2.56348
Phylum	363	2.55991
Phylum	344	2.53656
Phylum	343	2.53529
Phylum	370	2.5682
Phylum	349	2.54283
Phylum	346	2.53908
Phylum	359	2.55509
Phylum	356	2.55145
Phylum	360	2.5563
Phylum	347	2.54033
Phylum	360	2.5563
Phylum	359	2.55509
Phylum	358	2.55388
Phylum	356	2.55145
Phylum	367	2.56467
Phylum	366	2.56348
Phylum	368	2.56585
Phylum	358	2.55388
Phylum	365	2.56229
Phylum	360	2.5563
Phylum	357	2.55267
Phylum	383	2.5832
Phylum	371	2.56937
Phylum	359	2.55509
Phylum	332	2.52114
Phylum	358	2.55388
Phylum	381	2.58092
Phylum	341	2.53275
Phylum	356	2.55145
Phylum	356	2.55145
Phylum	369	2.56703
Phylum	373	2.57171
Phylum	358	2.55388
Phylum	332	2.52114
Phylum	358	2.55388
Phylum	359	2.55509
Phylum	359	2.55509
Phylum	331	2.51983
Phylum	339	2.5302
Phylum	359	2.55509
Phylum	363	2.55991
Phylum	359	2.55509
Phylum	356	2.55145
Phylum	368	2.56585
Phylum	369	2.56703
Phylum	352	2.54654
Phylum	394	2.5955
Phylum	359	2.55509
Phylum	367	2.56467
Phylum	357	2.55267
Phylum	359	2.55509
Phylum	359	2.55509
Phylum	358	2.55388
Phylum	357	2.55267
Phylum	358	2.55388
Phylum	368	2.56585
Phylum	374	2.57287
Phylum	383	2.5832
Phylum	359	2.55509
Phylum	363	2.55991
Phylum	377	2.57634
Phylum	368	2.56585
Phylum	367	2.56467
Phylum	369	2.56703
Phylum	371	2.56937
Phylum	368	2.56585
Phylum	376	2.57519
Phylum	357	2.55267
Phylum	361	2.55751
Phylum	359	2.55509
Phylum	368	2.56585
Phylum	375	2.57403
Phylum	331	2.51983
Phylum	364	2.5611
Phylum	364	2.5611
Phylum	360	2.5563
Phylum	362	2.55871
Phylum	358	2.55388
Phylum	359	2.55509
Phylum	358	2.55388
Phylum	334	2.52375
Phylum	354	2.549
Phylum	360	2.5563
Phylum	364	2.5611
Phylum	359	2.55509
Phylum	368	2.56585
Phylum	359	2.55509
Phylum	354	2.549
Phylum	341	2.53275
Phylum	369	2.56703
Phylum	372	2.57054
Phylum	359	2.55509
Phylum	390	2.59106
Phylum	349	2.54283
Phylum	341	2.53275
Phylum	374	2.57287
Phylum	359	2.55509
Phylum	344	2.53656
Phylum	360	2.5563
Phylum	357	2.55267
Phylum	370	2.5682
Phylum	369	2.56703
Phylum	359	2.55509
Phylum	339	2.5302
Phylum	358	2.55388
Phylum	341	2.53275
Phylum	356	2.55145
Phylum	351	2.54531
Phylum	379	2.57864
Phylum	360	2.5563
Phylum	380	2.57978
Phylum	382	2.58206
Phylum	359	2.55509
Phylum	349	2.54283
Phylum	377	2.57634
Phylum	343	2.53529
Phylum	361	2.55751
Phylum	358	2.55388
Phylum	357	2.55267
Phylum	357	2.55267
Phylum	363	2.55991
Phylum	357	2.55267
Phylum	337	2.52763
Phylum	359	2.55509
Phylum	353	2.54777
Phylum	319	2.50379
Phylum	359	2.55509
Phylum	367	2.56467
Phylum	358	2.55388
Phylum	364	2.5611
Phylum	358	2.55388
Phylum	334	2.52375
Phylum	353	2.54777
Phylum	357	2.55267
Phylum	356	2.55145
Phylum	373	2.57171
Phylum	373	2.57171
Phylum	320	2.50515
Phylum	366	2.56348
Phylum	385	2.58546
Phylum	332	2.52114
Phylum	359	2.55509
Phylum	369	2.56703
Phylum	367	2.56467
Phylum	358	2.55388
Phylum	370	2.5682
Phylum	337	2.52763
Phylum	372	2.57054
Phylum	358	2.55388
Phylum	362	2.55871
Phylum	361	2.55751
Phylum	372	2.57054
Phylum	368	2.56585
Phylum	358	2.55388
Phylum	377	2.57634
Phylum	340	2.53148
Phylum	358	2.55388
Phylum	359	2.55509
Phylum	375	2.57403
Phylum	357	2.55267
Phylum	388	2.58883
Phylum	358	2.55388
Phylum	359	2.55509
Phylum	358	2.55388
Phylum	365	2.56229
Phylum	353	2.54777
Phylum	368	2.56585
Phylum	375	2.57403
Phylum	358	2.55388
Phylum	358	2.55388
Phylum	356	2.55145
Phylum	368	2.56585
Phylum	354	2.549
Phylum	356	2.55145
Phylum	335	2.52504
Phylum	348	2.54158
Phylum	363	2.55991
Phylum	358	2.55388
Phylum	358	2.55388
Phylum	358	2.55388
Phylum	326	2.51322
Phylum	358	2.55388
Phylum	358	2.55388
Phylum	374	2.57287
Phylum	367	2.56467
Phylum	359	2.55509
Phylum	362	2.55871
Phylum	373	2.57171
Phylum	350	2.54407
Phylum	375	2.57403
Phylum	382	2.58206
Phylum	363	2.55991
Phylum	373	2.57171
Phylum	358	2.55388
Phylum	377	2.57634
Phylum	333	2.52244
Phylum	359	2.55509
Phylum	374	2.57287
Phylum	362	2.55871
Phylum	339	2.5302
Phylum	354	2.549
Phylum	368	2.56585
Phylum	374	2.57287
Phylum	368	2.56585
Phylum	374	2.57287
Phylum	359	2.55509
Phylum	376	2.57519
Phylum	357	2.55267
Phylum	358	2.55388
Phylum	361	2.55751
Phylum	358	2.55388
Phylum	358	2.55388
Phylum	347	2.54033
Phylum	375	2.57403
Phylum	359	2.55509
Phylum	360	2.5563
Phylum	368	2.56585
Phylum	359	2.55509
Phylum	361	2.55751
Phylum	373	2.57171
Phylum	358	2.55388
Phylum	348	2.54158
Phylum	388	2.58883
Phylum	360	2.5563
Phylum	341	2.53275
Phylum	356	2.55145
Phylum	342	2.53403
Phylum	357	2.55267
Phylum	368	2.56585
Phylum	336	2.52634
Phylum	377	2.57634
Phylum	379	2.57864
Phylum	363	2.55991
Phylum	358	2.55388
Phylum	359	2.55509
Phylum	368	2.56585
Phylum	386	2.58659
Phylum	369	2.56703
Phylum	368	2.56585
Phylum	355	2.55023
Phylum	357	2.55267
Phylum	364	2.5611
Phylum	344	2.53656
Phylum	365	2.56229
Phylum	378	2.57749
Phylum	366	2.56348
Phylum	384	2.58433
Phylum	358	2.55388
Phylum	343	2.53529
Phylum	364	2.5611
Phylum	334	2.52375
Phylum	360	2.5563
Phylum	377	2.57634
Phylum	382	2.58206
Phylum	354	2.549
Phylum	358	2.55388
Phylum	354	2.549
Phylum	355	2.55023
Phylum	352	2.54654
Phylum	361	2.55751
Phylum	376	2.57519
Phylum	350	2.54407
Phylum	358	2.55388
Phylum	364	2.5611
Phylum	348	2.54158
Phylum	383	2.5832
Phylum	358	2.55388
Phylum	362	2.55871
Phylum	336	2.52634
Phylum	362	2.55871
Phylum	364	2.5611
Phylum	380	2.57978
Phylum	357	2.55267
Phylum	336	2.52634
Phylum	369	2.56703
Phylum	345	2.53782
Phylum	354	2.549
Phylum	358	2.55388
Phylum	340	2.53148
Phylum	372	2.57054
Phylum	358	2.55388
Phylum	332	2.52114
Phylum	346	2.53908
Phylum	358	2.55388
Phylum	356	2.55145
Phylum	359	2.55509
Phylum	375	2.57403
Phylum	358	2.55388
Phylum	357	2.55267
Phylum	373	2.57171
Phylum	358	2.55388
Phylum	368	2.56585
Phylum	362	2.55871
Phylum	356	2.55145
Phylum	355	2.55023
Phylum	368	2.56585
Phylum	374	2.57287
Phylum	371	2.56937
Phylum	374	2.57287
Phylum	357	2.55267
Phylum	329	2.5172
Phylum	362	2.55871
Phylum	352	2.54654
Phylum	368	2.56585
Phylum	359	2.55509
Phylum	369	2.56703
Phylum	357	2.55267
Phylum	358	2.55388
Phylum	359	2.55509
Phylum	323	2.5092
Phylum	358	2.55388
Phylum	329	2.5172
Phylum	364	2.5611
Phylum	359	2.55509
Phylum	363	2.55991
Phylum	338	2.52892
Phylum	377	2.57634
Phylum	363	2.55991
Phylum	372	2.57054
Phylum	358	2.55388
Phylum	374	2.57287
Phylum	368	2.56585
Phylum	375	2.57403
Phylum	365	2.56229
Phylum	355	2.55023
Phylum	378	2.57749
Phylum	368	2.56585
Phylum	374	2.57287
Phylum	368	2.56585
Phylum	363	2.55991
Phylum	377	2.57634
Phylum	370	2.5682
Phylum	365	2.56229
Phylum	370	2.5682
Phylum	366	2.56348
Phylum	389	2.58995
Phylum	370	2.5682
Phylum	394	2.5955
Phylum	379	2.57864
Phylum	345	2.53782
Phylum	382	2.58206
Phylum	366	2.56348
Phylum	383	2.5832
Phylum	361	2.55751
Phylum	394	2.5955
Phylum	394	2.5955
Phylum	394	2.5955
Phylum	363	2.55991
Phylum	377	2.57634
Phylum	376	2.57519
Phylum	375	2.57403
Phylum	370	2.5682
Phylum	388	2.58883
Phylum	388	2.58883
Phylum	377	2.57634
Phylum	367	2.56467
Phylum	365	2.56229
Phylum	377	2.57634
Phylum	370	2.5682
Phylum	367	2.56467
Phylum	367	2.56467
Phylum	394	2.5955
Phylum	367	2.56467
Phylum	376	2.57519
Phylum	360	2.5563
Phylum	384	2.58433
Phylum	366	2.56348
Phylum	371	2.56937
Phylum	390	2.59106
Phylum	377	2.57634
Phylum	382	2.58206
Phylum	359	2.55509
Phylum	361	2.55751
Phylum	367	2.56467
Phylum	360	2.5563
Phylum	362	2.55871
Phylum	329	2.5172
Phylum	346	2.53908
Phylum	368	2.56585
Phylum	369	2.56703
Phylum	369	2.56703
Phylum	365	2.56229
Phylum	339	2.5302
Phylum	320	2.50515
Phylum	311	2.49276
Phylum	316	2.49969
Phylum	316	2.49969
Phylum	346	2.53908
Phylum	337	2.52763
Phylum	338	2.52892
Phylum	375	2.57403
Phylum	366	2.56348
Phylum	357	2.55267
Phylum	359	2.55509
Phylum	361	2.55751
Phylum	359	2.55509
Phylum	359	2.55509
Phylum	359	2.55509
Phylum	343	2.53529
Phylum	361	2.55751
Phylum	363	2.55991
Phylum	375	2.57403
Phylum	380	2.57978
Phylum	364	2.5611
Phylum	377	2.57634
Phylum	381	2.58092
Phylum	370	2.5682
Phylum	381	2.58092
Phylum	353	2.54777
Phylum	352	2.54654
Phylum	382	2.58206
Phylum	382	2.58206
Phylum	382	2.58206
Phylum	374	2.57287
Phylum	375	2.57403
Phylum	371	2.56937
Phylum	357	2.55267
Phylum	359	2.55509
Phylum	350	2.54407
Phylum	359	2.55509
Phylum	351	2.54531
Phylum	369	2.56703
Phylum	364	2.5611
Phylum	367	2.56467
Phylum	356	2.55145
Phylum	366	2.56348
Phylum	381	2.58092
Phylum	368	2.56585
Phylum	356	2.55145
Phylum	327	2.51455
Phylum	330	2.51851
Phylum	330	2.51851
Phylum	346	2.53908
Phylum	350	2.54407
Phylum	339	2.5302
Phylum	339	2.5302
Phylum	316	2.49969
Phylum	332	2.52114
Phylum	335	2.52504
Phylum	345	2.53782
Phylum	353	2.54777
Phylum	339	2.5302
Phylum	358	2.55388
Phylum	351	2.54531
Phylum	351	2.54531
Phylum	374	2.57287
Phylum	349	2.54283
Phylum	352	2.54654
Phylum	375	2.57403
Phylum	375	2.57403
Phylum	370	2.5682
Phylum	359	2.55509
Phylum	373	2.57171
Phylum	363	2.55991
Phylum	372	2.57054
Phylum	382	2.58206
Phylum	371	2.56937
Phylum	359	2.55509
Phylum	359	2.55509
Phylum	365	2.56229
Phylum	343	2.53529
Phylum	341	2.53275
Phylum	402	2.60423
Phylum	378	2.57749
Phylum	339	2.5302
Phylum	352	2.54654
Phylum	363	2.55991
Phylum	357	2.55267
Phylum	350	2.54407
Phylum	354	2.549
Phylum	349	2.54283
Phylum	374	2.57287
Phylum	387	2.58771
Phylum	400	2.60206
Phylum	378	2.57749
Phylum	339	2.5302
Phylum	359	2.55509
Phylum	363	2.55991
Phylum	360	2.5563
Phylum	355	2.55023
Phylum	384	2.58433
Phylum	353	2.54777
Phylum	342	2.53403
Phylum	363	2.55991
Phylum	369	2.56703
Phylum	344	2.53656
Phylum	346	2.53908
Phylum	333	2.52244
Phylum	338	2.52892
Phylum	359	2.55509
Phylum	340	2.53148
Phylum	326	2.51322
Phylum	337	2.52763
Phylum	329	2.5172
Phylum	343	2.53529
Phylum	334	2.52375
Phylum	355	2.55023
Phylum	369	2.56703
Phylum	376	2.57519
Phylum	367	2.56467
Phylum	378	2.57749
Phylum	357	2.55267
Phylum	380	2.57978
Phylum	374	2.57287
Phylum	377	2.57634
Phylum	360	2.5563
Phylum	336	2.52634
Phylum	327	2.51455
Phylum	485	2.68574
Phylum	505	2.70329
Phylum	515	2.71181
Phylum	521	2.71684
Phylum	495	2.69461
Phylum	507	2.70501
Phylum	497	2.69636
Phylum	508	2.70586
Phylum	497	2.69636
Phylum	508	2.70586
Phylum	487	2.68753
Phylum	506	2.70415
Phylum	391	2.59218
Phylum	391	2.59218
Phylum	391	2.59218
Phylum	414	2.617
Phylum	404	2.60638
Phylum	400	2.60206
Phylum	421	2.62428
Phylum	432	2.63548
Phylum	399	2.60097
Phylum	408	2.61066
Phylum	418	2.62118
Phylum	422	2.62531
Phylum	448	2.65128
Phylum	509	2.70672
Phylum	508	2.70586
Phylum	521	2.71684
Phylum	508	2.70586
Phylum	532	2.72591
Phylum	516	2.71265
Phylum	516	2.71265
Phylum	499	2.6981
Phylum	506	2.70415
Phylum	497	2.69636
Phylum	521	2.71684
Phylum	506	2.70415
Phylum	538	2.73078
Phylum	505	2.70329
Phylum	508	2.70586
Phylum	512	2.70927
Phylum	501	2.69984
Phylum	494	2.69373
Phylum	501	2.69984
Phylum	510	2.70757
Phylum	503	2.70157
Phylum	491	2.69108
Phylum	535	2.72835
Phylum	527	2.72181
Phylum	527	2.72181
Phylum	500	2.69897
Phylum	521	2.71684
Phylum	528	2.72263
Phylum	518	2.71433
Phylum	533	2.72673
Phylum	527	2.72181
Phylum	497	2.69636
Phylum	515	2.71181
Phylum	514	2.71096
Phylum	504	2.70243
Phylum	489	2.68931
Phylum	514	2.71096
Phylum	513	2.71012
Phylum	519	2.71517
Phylum	487	2.68753
Phylum	487	2.68753
Phylum	486	2.68664
Phylum	510	2.70757
Phylum	513	2.71012
Phylum	501	2.69984
Phylum	484	2.68485
Phylum	505	2.70329
Phylum	502	2.7007
Phylum	481	2.68215
Phylum	512	2.70927
Phylum	324	2.51055
Phylum	342	2.53403
Phylum	334	2.52375
Phylum	329	2.5172
Phylum	309	2.48996
Phylum	334	2.52375
Phylum	302	2.48001
Phylum	332	2.52114
Phylum	339	2.5302
Phylum	318	2.50243
Phylum	319	2.50379
Phylum	332	2.52114
Phylum	323	2.5092
Phylum	337	2.52763
Phylum	338	2.52892
Phylum	331	2.51983
Phylum	327	2.51455
Phylum	328	2.51587
Phylum	334	2.52375
Phylum	346	2.53908
Phylum	270	2.43136
Phylum	328	2.51587
Phylum	335	2.52504
Phylum	358	2.55388
Phylum	336	2.52634
Phylum	354	2.549
Phylum	336	2.52634
Phylum	299	2.47567
Phylum	341	2.53275
Phylum	328	2.51587
Phylum	329	2.5172
Phylum	331	2.51983
Phylum	321	2.50651
Phylum	325	2.51188
Phylum	325	2.51188
Phylum	354	2.549
Phylum	320	2.50515
Phylum	317	2.50106
Phylum	363	2.55991
Phylum	324	2.51055
Phylum	360	2.5563
Phylum	340	2.53148
Phylum	336	2.52634
Phylum	311	2.49276
Phylum	355	2.55023
Phylum	321	2.50651
Phylum	356	2.55145
Phylum	345	2.53782
Phylum	333	2.52244
Phylum	337	2.52763
Phylum	345	2.53782
Phylum	324	2.51055
Phylum	330	2.51851
Phylum	345	2.53782
Phylum	319	2.50379
Phylum	334	2.52375
Phylum	322	2.50786
Phylum	336	2.52634
Phylum	317	2.50106
Phylum	345	2.53782
Phylum	341	2.53275
Phylum	341	2.53275
Phylum	340	2.53148
Phylum	344	2.53656
Phylum	330	2.51851
Phylum	343	2.53529
Phylum	350	2.54407
Phylum	334	2.52375
Phylum	324	2.51055
Phylum	314	2.49693
Phylum	311	2.49276
Phylum	311	2.49276
Phylum	322	2.50786
Phylum	329	2.5172
Phylum	318	2.50243
Phylum	317	2.50106
Phylum	310	2.49136
Phylum	337	2.52763
Phylum	309	2.48996
Phylum	320	2.50515
Phylum	343	2.53529
Phylum	346	2.53908
Phylum	333	2.52244
Phylum	343	2.53529
Phylum	308	2.48855
Phylum	331	2.51983
Phylum	339	2.5302
Phylum	342	2.53403
Phylum	323	2.5092
Phylum	328	2.51587
Phylum	328	2.51587
Phylum	317	2.50106
Phylum	333	2.52244
Phylum	326	2.51322
Phylum	325	2.51188
Phylum	343	2.53529
Phylum	331	2.51983
Phylum	343	2.53529
Phylum	318	2.50243
Phylum	345	2.53782
Phylum	330	2.51851
Phylum	306	2.48572
Phylum	336	2.52634
Phylum	336	2.52634
Phylum	336	2.52634
Phylum	337	2.52763
Phylum	319	2.50379
Phylum	337	2.52763
Phylum	334	2.52375
Phylum	338	2.52892
Phylum	334	2.52375
Phylum	343	2.53529
Phylum	317	2.50106
Phylum	324	2.51055
Phylum	324	2.51055
Phylum	324	2.51055
Phylum	324	2.51055
Phylum	324	2.51055
Phylum	338	2.52892
Phylum	327	2.51455
Phylum	343	2.53529
Phylum	344	2.53656
Phylum	312	2.49415
Phylum	340	2.53148
Phylum	344	2.53656
Phylum	321	2.50651
Phylum	339	2.5302
Phylum	343	2.53529
Phylum	342	2.53403
Phylum	339	2.5302
Phylum	339	2.5302
Phylum	314	2.49693
Phylum	317	2.50106
Phylum	345	2.53782
Phylum	340	2.53148
Phylum	333	2.52244
Phylum	332	2.52114
Phylum	340	2.53148
Phylum	351	2.54531
Phylum	348	2.54158
Phylum	341	2.53275
Phylum	345	2.53782
Phylum	344	2.53656
Phylum	348	2.54158
Phylum	342	2.53403
Phylum	337	2.52763
Phylum	320	2.50515
Phylum	343	2.53529
Phylum	348	2.54158
Phylum	354	2.549
Phylum	329	2.5172
Phylum	363	2.55991
Phylum	305	2.4843
Phylum	359	2.55509
Phylum	343	2.53529
Phylum	348	2.54158
Phylum	345	2.53782
Phylum	339	2.5302
Phylum	345	2.53782
Phylum	350	2.54407
Phylum	329	2.5172
Phylum	329	2.5172
Phylum	308	2.48855
Phylum	339	2.5302
Phylum	343	2.53529
Phylum	327	2.51455
Phylum	335	2.52504
Phylum	324	2.51055
Phylum	328	2.51587
Phylum	323	2.5092
Phylum	353	2.54777
Phylum	348	2.54158
Phylum	341	2.53275
Phylum	349	2.54283
Phylum	329	2.5172
Phylum	351	2.54531
Phylum	328	2.51587
Phylum	326	2.51322
Phylum	342	2.53403
Phylum	344	2.53656
Phylum	314	2.49693
Phylum	332	2.52114
Phylum	344	2.53656
Phylum	316	2.49969
Phylum	330	2.51851
Phylum	336	2.52634
Phylum	332	2.52114
Phylum	343	2.53529
Phylum	331	2.51983
Phylum	329	2.5172
Phylum	342	2.53403
Phylum	309	2.48996
Phylum	343	2.53529
Phylum	341	2.53275
Phylum	336	2.52634
Phylum	314	2.49693
Phylum	339	2.5302
Phylum	345	2.53782
Phylum	306	2.48572
Phylum	344	2.53656
Phylum	348	2.54158
Phylum	345	2.53782
Phylum	344	2.53656
Phylum	345	2.53782
Phylum	344	2.53656
Phylum	318	2.50243
Phylum	326	2.51322
Phylum	348	2.54158
Phylum	360	2.5563
Phylum	342	2.53403
Phylum	342	2.53403
Phylum	326	2.51322
Phylum	356	2.55145
Phylum	351	2.54531
Phylum	339	2.5302
Phylum	336	2.52634
Phylum	337	2.52763
Phylum	323	2.5092
Phylum	321	2.50651
Phylum	338	2.52892
Phylum	340	2.53148
Phylum	344	2.53656
Phylum	341	2.53275
Phylum	363	2.55991
Phylum	344	2.53656
Phylum	318	2.50243
Phylum	351	2.54531
Phylum	348	2.54158
Phylum	340	2.53148
Phylum	340	2.53148
Phylum	328	2.51587
Phylum	335	2.52504
Phylum	326	2.51322
Phylum	341	2.53275
Phylum	324	2.51055
Phylum	358	2.55388
Phylum	334	2.52375
Phylum	358	2.55388
Phylum	337	2.52763
Phylum	335	2.52504
Phylum	341	2.53275
Phylum	344	2.53656
Phylum	329	2.5172
Phylum	352	2.54654
Phylum	339	2.5302
Phylum	347	2.54033
Phylum	336	2.52634
Phylum	341	2.53275
[truncated: 1,016,309+ more rows]

## Sheet: Figure 3C
Tax	Num	Log
Phylum	2368	3.37438
Phylum	131	2.11727
Phylum	118	2.07188
Phylum	121	2.08279
Phylum	121	2.08279
Phylum	123	2.08991
Phylum	60	1.77815
Phylum	123	2.08991
Phylum	122	2.08636
Phylum	121	2.08279
Phylum	122	2.08636
Phylum	122	2.08636
Phylum	72	1.85733
Phylum	121	2.08279
Phylum	111	2.04532
Phylum	123	2.08991
Phylum	123	2.08991
Phylum	123	2.08991
Phylum	123	2.08991
Phylum	115	2.0607
Phylum	152	2.18184
Phylum	104	2.01703
Phylum	122	2.08636
Phylum	132	2.12057
Phylum	79	1.89763
Phylum	75	1.87506
Phylum	117	2.06819
Phylum	67	1.82607
Phylum	1547	3.18949
Phylum	966	2.98498
Phylum	957	2.98091
Phylum	592	2.77232
Phylum	1246	3.09552
Phylum	1017	3.00732
Phylum	808	2.90741
Phylum	780	2.89209
Phylum	731	2.86392
Phylum	715	2.85431
Phylum	422	2.62531
Phylum	659	2.81889
Phylum	661	2.8202
Phylum	816	2.91169
Phylum	666	2.82347
Phylum	626	2.79657
Phylum	533	2.72673
Phylum	684	2.83506
Phylum	1195	3.07737
Phylum	776	2.88986
Phylum	570	2.75587
Phylum	1249	3.09656
Phylum	10376	4.01603
Phylum	10178	4.00766
Phylum	10199	4.00856
Phylum	7313	3.8641
Phylum	7389	3.86859
Phylum	7393	3.86882
Phylum	7384	3.86829
Phylum	7373	3.86764
Phylum	7261	3.861
Phylum	7460	3.87274
Phylum	7379	3.868
Phylum	7379	3.868
Phylum	7409	3.86976
Phylum	7013	3.8459
Phylum	7135	3.85339
Phylum	8168	3.91212
Phylum	8006	3.90342
Phylum	7027	3.84677
Phylum	10345	4.01473
Phylum	10244	4.01047
Phylum	11343	4.05473
Phylum	11330	4.05423
Phylum	8795	3.94424
Phylum	7869	3.89592
Phylum	4241	3.62747
Phylum	4155	3.61857
Phylum	6870	3.83696
Phylum	7263	3.86112
Phylum	6045	3.7814
Phylum	7528	3.87668
Phylum	5568	3.7457
Phylum	7098	3.85114
Phylum	206	2.31387
Phylum	883	2.94596
Phylum	1359	3.13322
Phylum	1390	3.14301
Phylum	1304	3.11528
Phylum	1315	3.11893
Phylum	1367	3.13577
Phylum	1379	3.13956
Phylum	234	2.36922
Phylum	233	2.36736
Phylum	1291	3.11093
Phylum	1515	3.18041
Phylum	1513	3.17984
Phylum	1820	3.26007
Phylum	1634	3.21325
Phylum	781	2.89265
Phylum	781	2.89265
Phylum	1206	3.08135
Phylum	2239	3.35005
Phylum	2283	3.35851
Phylum	3972	3.59901
Phylum	3995	3.60152
Phylum	3995	3.60152
Phylum	2363	3.37346
Phylum	2182	3.33885
Phylum	2926	3.46627
Phylum	2942	3.46864
Phylum	2244	3.35102
Phylum	2047	3.31112
Phylum	2518	3.40106
Phylum	2581	3.41179
Phylum	2274	3.35679
Phylum	2518	3.40106
Phylum	2192	3.34084
Phylum	3324	3.52166
Phylum	1437	3.15746
Phylum	251	2.39967
Phylum	234	2.36922
Phylum	241	2.38202
Phylum	242	2.38382
Phylum	241	2.38202
Phylum	228	2.35793
Phylum	240	2.38021
Phylum	230	2.36173
Phylum	242	2.38382
Phylum	235	2.37107
Phylum	231	2.36361
Phylum	221	2.34439
Phylum	229	2.35984
Phylum	188	2.27416
Phylum	189	2.27646
Phylum	231	2.36361
Phylum	234	2.36922
Phylum	231	2.36361
Phylum	232	2.36549
Phylum	231	2.36361
Phylum	227	2.35603
Phylum	234	2.36922
Phylum	235	2.37107
Phylum	228	2.35793
Phylum	218	2.33846
Phylum	233	2.36736
Phylum	228	2.35793
Phylum	227	2.35603
Phylum	231	2.36361
Phylum	233	2.36736
Phylum	242	2.38382
Phylum	238	2.37658
Phylum	239	2.3784
Phylum	241	2.38202
Phylum	236	2.37291
Phylum	237	2.37475
Phylum	239	2.3784
Phylum	238	2.37658
Phylum	236	2.37291
Phylum	236	2.37291
Phylum	252	2.4014
Phylum	242	2.38382
Phylum	242	2.38382
Phylum	246	2.39094
Phylum	246	2.39094
Phylum	227	2.35603
Phylum	253	2.40312
Phylum	247	2.3927
Phylum	249	2.3962
Phylum	243	2.38561
Phylum	239	2.3784
Phylum	247	2.3927
Phylum	241	2.38202
Phylum	236	2.37291
Phylum	233	2.36736
Phylum	233	2.36736
Phylum	239	2.3784
Phylum	237	2.37475
Phylum	229	2.35984
Phylum	237	2.37475
Phylum	238	2.37658
Phylum	228	2.35793
Phylum	234	2.36922
Phylum	234	2.36922
Phylum	249	2.3962
Phylum	241	2.38202
Phylum	236	2.37291
Phylum	252	2.4014
Phylum	239	2.3784
Phylum	235	2.37107
Phylum	232	2.36549
Phylum	219	2.34044
Phylum	238	2.37658
Phylum	241	2.38202
Phylum	243	2.38561
Phylum	249	2.3962
Phylum	237	2.37475
Phylum	238	2.37658
Phylum	247	2.3927
Phylum	242	2.38382
Phylum	242	2.38382
Phylum	242	2.38382
Phylum	242	2.38382
Phylum	235	2.37107
Phylum	242	2.38382
Phylum	232	2.36549
Phylum	234	2.36922
Phylum	232	2.36549
Phylum	230	2.36173
Phylum	242	2.38382
Phylum	239	2.3784
Phylum	232	2.36549
Phylum	231	2.36361
Phylum	235	2.37107
Phylum	229	2.35984
Phylum	243	2.38561
Phylum	294	2.46835
Phylum	297	2.47276
Phylum	274	2.43775
Phylum	213	2.32838
Phylum	319	2.50379
Phylum	318	2.50243
Phylum	222	2.34635
Phylum	229	2.35984
Phylum	253	2.40312
Phylum	277	2.44248
Phylum	199	2.29885
Phylum	248	2.39445
Phylum	348	2.54158
Phylum	341	2.53275
Phylum	2064	3.31471
Phylum	2982	3.47451
Phylum	2937	3.4679
Phylum	731	2.86392
Phylum	735	2.86629
Phylum	769	2.88593
Phylum	777	2.89042
Phylum	720	2.85733
Phylum	745	2.87216
Phylum	702	2.84634
Phylum	777	2.89042
Phylum	715	2.85431
Phylum	721	2.85794
Phylum	739	2.86864
Phylum	719	2.85673
Phylum	702	2.84634
Phylum	738	2.86806
Phylum	778	2.89098
Phylum	737	2.86747
Phylum	728	2.86213
Phylum	549	2.73957
Phylum	561	2.74896
Phylum	574	2.75891
Phylum	550	2.74036
Phylum	556	2.74507
Phylum	556	2.74507
Phylum	552	2.74194
Phylum	565	2.75205
Phylum	567	2.75358
Phylum	557	2.74586
Phylum	568	2.75435
Phylum	561	2.74896
Phylum	561	2.74896
Phylum	546	2.73719
Phylum	562	2.74974
Phylum	554	2.74351
Phylum	550	2.74036
Phylum	568	2.75435
Phylum	575	2.75967
Phylum	553	2.74273
Phylum	566	2.75282
Phylum	561	2.74896
Phylum	568	2.75435
Phylum	548	2.73878
Phylum	562	2.74974
Phylum	563	2.75051
Phylum	552	2.74194
Phylum	550	2.74036
Phylum	566	2.75282
Phylum	554	2.74351
Phylum	554	2.74351
Phylum	561	2.74896
Phylum	559	2.74741
Phylum	554	2.74351
Phylum	557	2.74586
Phylum	553	2.74273
Phylum	561	2.74896
Phylum	565	2.75205
Phylum	565	2.75205
Phylum	556	2.74507
Phylum	720	2.85733
Phylum	724	2.85974
Phylum	722	2.85854
Phylum	727	2.86153
Phylum	727	2.86153
Phylum	724	2.85974
Phylum	722	2.85854
Phylum	724	2.85974
Phylum	727	2.86153
Phylum	722	2.85854
Phylum	724	2.85974
Phylum	723	2.85914
Phylum	727	2.86153
Phylum	724	2.85974
Phylum	719	2.85673
Phylum	722	2.85854
Phylum	724	2.85974
Phylum	723	2.85914
Phylum	724	2.85974
Phylum	724	2.85974
Phylum	724	2.85974
Phylum	722	2.85854
Phylum	724	2.85974
Phylum	724	2.85974
Phylum	724	2.85974
Phylum	724	2.85974
Phylum	724	2.85974
Phylum	723	2.85914
Phylum	718	2.85612
Phylum	724	2.85974
Phylum	717	2.85552
Phylum	724	2.85974
Phylum	723	2.85914
Phylum	723	2.85914
Phylum	723	2.85914
Phylum	723	2.85914
Phylum	724	2.85974
Phylum	724	2.85974
Phylum	724	2.85974
Phylum	724	2.85974
Phylum	724	2.85974
Phylum	724	2.85974
Phylum	724	2.85974
Phylum	725	2.86034
Phylum	723	2.85914
Phylum	724	2.85974
Phylum	722	2.85854
Phylum	724	2.85974
Phylum	724	2.85974
Phylum	724	2.85974
Phylum	726	2.86094
Phylum	727	2.86153
Phylum	727	2.86153
Phylum	723	2.85914
Phylum	724	2.85974
Phylum	726	2.86094
Phylum	724	2.85974
Phylum	722	2.85854
Phylum	724	2.85974
Phylum	723	2.85914
Phylum	722	2.85854
Phylum	724	2.85974
Phylum	724	2.85974
Phylum	724	2.85974
Phylum	724	2.85974
Phylum	721	2.85794
Phylum	724	2.85974
Phylum	724	2.85974
Phylum	724	2.85974
Phylum	725	2.86034
Phylum	699	2.84448
Phylum	704	2.84757
Phylum	731	2.86392
Phylum	721	2.85794
Phylum	699	2.84448
Phylum	726	2.86094
Phylum	718	2.85612
Phylum	713	2.85309
Phylum	708	2.85003
Phylum	628	2.79796
Phylum	848	2.9284
Phylum	991	2.99607
Phylum	897	2.95279
Phylum	540	2.73239
Phylum	520	2.716
Phylum	550	2.74036
Phylum	529	2.72346
Phylum	556	2.74507
Phylum	1374	3.13799
Phylum	672	2.82737
Phylum	1337	3.12613
Phylum	1336	3.12581
Phylum	1320	3.12057
Phylum	1319	3.12024
Phylum	1319	3.12024
Phylum	1323	3.12156
Phylum	1319	3.12024
Phylum	1419	3.15198
Phylum	1424	3.15351
Phylum	1421	3.15259
Phylum	1424	3.15351
Phylum	1419	3.15198
Phylum	1425	3.15381
Phylum	1414	3.15045
Phylum	1429	3.15503
Phylum	1433	3.15625
Phylum	1461	3.16465
Phylum	1385	3.14145
Phylum	1414	3.15045
Phylum	1422	3.1529
Phylum	1439	3.15806
Phylum	1437	3.15746
Phylum	1424	3.15351
Phylum	1424	3.15351
Phylum	1425	3.15381
Phylum	1420	3.15229
Phylum	1424	3.15351
Phylum	1425	3.15381
Phylum	1379	3.13956
Phylum	1423	3.1532
Phylum	1424	3.15351
Phylum	1417	3.15137
Phylum	1426	3.15412
Phylum	1426	3.15412
Phylum	1422	3.1529
Phylum	1422	3.1529
Phylum	1426	3.15412
Phylum	1417	3.15137
Phylum	1422	3.1529
Phylum	1424	3.15351
Phylum	1419	3.15198
Phylum	1423	3.1532
Phylum	1425	3.15381
Phylum	1423	3.1532
Phylum	1424	3.15351
Phylum	1422	3.1529
Phylum	1424	3.15351
Phylum	1423	3.1532
Phylum	1422	3.1529
Phylum	1427	3.15442
Phylum	1423	3.1532
Phylum	1423	3.1532
Phylum	1423	3.1532
Phylum	1425	3.15381
Phylum	1424	3.15351
Phylum	1425	3.15381
Phylum	1424	3.15351
Phylum	1423	3.1532
Phylum	1424	3.15351
Phylum	1425	3.15381
Phylum	1425	3.15381
Phylum	1418	3.15168
Phylum	1408	3.1486
Phylum	1425	3.15381
Phylum	1342	3.12775
Phylum	1422	3.1529
Phylum	1423	3.1532
Phylum	1422	3.1529
Phylum	1420	3.15229
Phylum	1469	3.16702
Phylum	1447	3.16047
Phylum	1461	3.16465
Phylum	1414	3.15045
Phylum	1390	3.14301
Phylum	1382	3.14051
Phylum	1425	3.15381
Phylum	1479	3.16997
Phylum	1455	3.16286
Phylum	1389	3.1427
Phylum	1406	3.14799
Phylum	1472	3.16791
Phylum	1451	3.16167
Phylum	1429	3.15503
Phylum	1453	3.16227
Phylum	1386	3.14176
Phylum	1493	3.17406
Phylum	1475	3.16879
Phylum	1405	3.14768
Phylum	1481	3.17056
Phylum	1450	3.16137
Phylum	1442	3.15897
Phylum	1443	3.15927
Phylum	1432	3.15594
Phylum	1512	3.17955
Phylum	1493	3.17406
Phylum	1526	3.18355
Phylum	1487	3.17231
Phylum	1521	3.18213
Phylum	1516	3.1807
Phylum	1524	3.18298
Phylum	1426	3.15412
Phylum	1423	3.1532
Phylum	1401	3.14644
Phylum	1401	3.14644
Phylum	1402	3.14675
Phylum	1403	3.14706
Phylum	1400	3.14613
Phylum	1477	3.16938
Phylum	1438	3.15776
Phylum	1436	3.15715
Phylum	1432	3.15594
Phylum	1430	3.15534
Phylum	1460	3.16435
Phylum	1441	3.15866
Phylum	1429	3.15503
Phylum	1432	3.15594
Phylum	1485	3.17173
Phylum	1489	3.17289
Phylum	1425	3.15381
Phylum	1418	3.15168
Phylum	1423	3.1532
Phylum	1425	3.15381
Phylum	1463	3.16524
Phylum	1424	3.15351
Phylum	1453	3.16227
Phylum	1441	3.15866
Phylum	1483	3.17114
Phylum	1433	3.15625
Phylum	1364	3.13481
Phylum	1428	3.15473
Phylum	1442	3.15897
Phylum	1429	3.15503
Phylum	1499	3.1758
Phylum	1424	3.15351
Phylum	1471	3.16761
Phylum	1424	3.15351
Phylum	1384	3.14114
Phylum	1408	3.1486
Phylum	1417	3.15137
Phylum	1503	3.17696
Phylum	1420	3.15229
Phylum	1484	3.17143
Phylum	1422	3.1529
Phylum	1447	3.16047
Phylum	1415	3.15076
Phylum	1421	3.15259
Phylum	1465	3.16584
Phylum	1462	3.16495
Phylum	1435	3.15685
Phylum	1394	3.14426
Phylum	1417	3.15137
Phylum	1403	3.14706
Phylum	1418	3.15168
Phylum	1379	3.13956
Phylum	1401	3.14644
Phylum	1420	3.15229
Phylum	1420	3.15229
Phylum	1417	3.15137
Phylum	1415	3.15076
Phylum	1406	3.14799
Phylum	1418	3.15168
Phylum	1417	3.15137
Phylum	1424	3.15351
Phylum	1406	3.14799
Phylum	1421	3.15259
Phylum	1415	3.15076
Phylum	1381	3.14019
Phylum	1398	3.14551
Phylum	1422	3.1529
Phylum	1412	3.14983
Phylum	1473	3.1682
Phylum	1422	3.1529
Phylum	1420	3.15229
Phylum	1417	3.15137
Phylum	1419	3.15198
Phylum	1420	3.15229
Phylum	1412	3.14983
Phylum	1417	3.15137
Phylum	1421	3.15259
Phylum	1409	3.14891
Phylum	1419	3.15198
Phylum	1418	3.15168
Phylum	1418	3.15168
Phylum	1420	3.15229
Phylum	1422	3.1529
Phylum	1421	3.15259
Phylum	1419	3.15198
Phylum	1420	3.15229
Phylum	1424	3.15351
Phylum	1389	3.1427
Phylum	1356	3.13226
Phylum	1438	3.15776
Phylum	1429	3.15503
Phylum	1432	3.15594
Phylum	1429	3.15503
Phylum	1382	3.14051
Phylum	1426	3.15412
Phylum	1400	3.14613
Phylum	1486	3.17202
Phylum	1406	3.14799
Phylum	1425	3.15381
Phylum	1415	3.15076
Phylum	1396	3.14489
Phylum	1396	3.14489
Phylum	1166	3.0667
Phylum	1404	3.14737
Phylum	1430	3.15534
Phylum	1426	3.15412
Phylum	1399	3.14582
Phylum	1434	3.15655
Phylum	1434	3.15655
Phylum	1442	3.15897
Phylum	1426	3.15412
Phylum	1427	3.15442
Phylum	1404	3.14737
Phylum	1441	3.15866
Phylum	1443	3.15927
Phylum	1456	3.16316
Phylum	1421	3.15259
Phylum	1435	3.15685
Phylum	1425	3.15381
Phylum	1430	3.15534
Phylum	1412	3.14983
Phylum	1406	3.14799
Phylum	1424	3.15351
Phylum	1444	3.15957
Phylum	1399	3.14582
Phylum	1444	3.15957
Phylum	1419	3.15198
Phylum	1459	3.16406
Phylum	1456	3.16316
Phylum	1490	3.17319
Phylum	1468	3.16673
Phylum	1418	3.15168
Phylum	1441	3.15866
Phylum	1463	3.16524
Phylum	1450	3.16137
Phylum	1420	3.15229
Phylum	1454	3.16256
Phylum	1500	3.17609
Phylum	1422	3.1529
Phylum	1467	3.16643
Phylum	1442	3.15897
Phylum	1418	3.15168
Phylum	1490	3.17319
Phylum	1422	3.1529
Phylum	1406	3.14799
Phylum	1430	3.15534
Phylum	1421	3.15259
Phylum	1457	3.16346
Phylum	1494	3.17435
Phylum	1456	3.16316
Phylum	1427	3.15442
Phylum	1492	3.17377
Phylum	1490	3.17319
Phylum	1476	3.16909
Phylum	1463	3.16524
Phylum	1455	3.16286
Phylum	1419	3.15198
Phylum	1472	3.16791
Phylum	1405	3.14768
Phylum	1445	3.15987
Phylum	1426	3.15412
Phylum	1390	3.14301
Phylum	1415	3.15076
Phylum	1447	3.16047
Phylum	1430	3.15534
Phylum	1427	3.15442
Phylum	1356	3.13226
Phylum	1399	3.14582
Phylum	1433	3.15625
Phylum	1432	3.15594
Phylum	1454	3.16256
Phylum	1435	3.15685
Phylum	1424	3.15351
Phylum	1390	3.14301
Phylum	1392	3.14364
Phylum	1410	3.14922
Phylum	1437	3.15746
Phylum	1423	3.1532
Phylum	1425	3.15381
Phylum	1416	3.15106
Phylum	1386	3.14176
Phylum	1463	3.16524
Phylum	1440	3.15836
Phylum	1437	3.15746
Phylum	1405	3.14768
Phylum	1404	3.14737
Phylum	1449	3.16107
Phylum	1400	3.14613
Phylum	1397	3.1452
Phylum	1399	3.14582
Phylum	1400	3.14613
Phylum	1369	3.1364
Phylum	1441	3.15866
Phylum	1393	3.14395
Phylum	1418	3.15168
Phylum	1401	3.14644
Phylum	1455	3.16286
Phylum	1458	3.16376
Phylum	1482	3.17085
Phylum	1495	3.17464
Phylum	1541	3.1878
Phylum	1541	3.1878
Phylum	1542	3.18808
Phylum	1543	3.18837
Phylum	1551	3.19061
Phylum	1565	3.19451
Phylum	1567	3.19507
Phylum	1556	3.19201
Phylum	1562	3.19368
Phylum	1453	3.16227
Phylum	1454	3.16256
Phylum	1536	3.18639
Phylum	1444	3.15957
Phylum	1545	3.18893
Phylum	1453	3.16227
Phylum	1509	3.17869
Phylum	1486	3.17202
Phylum	1546	3.18921
Phylum	1560	3.19312
Phylum	1545	3.18893
Phylum	1536	3.18639
Phylum	1544	3.18865
Phylum	1546	3.18921
Phylum	1545	3.18893
Phylum	1488	3.1726
Phylum	1466	3.16613
Phylum	1458	3.16376
Phylum	1466	3.16613
Phylum	1466	3.16613
Phylum	1461	3.16465
Phylum	1500	3.17609
Phylum	1548	3.18977
Phylum	1537	3.18667
Phylum	1463	3.16524
Phylum	1515	3.18041
Phylum	1448	3.16077
Phylum	1459	3.16406
Phylum	1464	3.16554
Phylum	1747	3.24229
Phylum	1551	3.19061
Phylum	1550	3.19033
Phylum	1497	3.17522
Phylum	951	2.97818
Phylum	362	2.55871
Phylum	3691	3.56714
Phylum	3469	3.5402
Phylum	3639	3.56098
Phylum	3236	3.51001
Phylum	3551	3.55035
Phylum	3549	3.55011
Phylum	3561	3.55157
Phylum	3607	3.55715
Phylum	3490	3.54283
Phylum	3603	3.55666
Phylum	3651	3.56241
Phylum	3562	3.55169
Phylum	3623	3.55907
Phylum	3478	3.54133
Phylum	3800	3.57978
Phylum	3894	3.5904
Phylum	3428	3.53504
Phylum	3517	3.54617
Phylum	3680	3.56585
Phylum	3098	3.49108
Phylum	3466	3.53983
Phylum	3701	3.56832
Phylum	3517	3.54617
Phylum	3463	3.53945
Phylum	3301	3.51865
Phylum	3141	3.49707
Phylum	3320	3.52114
Phylum	3467	3.53995
Phylum	2946	3.46923
Phylum	2931	3.46702
Phylum	3404	3.53199
Phylum	3257	3.51282
Phylum	360	2.5563
Phylum	377	2.57634
Phylum	375	2.57403
Phylum	370	2.5682
Phylum	363	2.55991
Phylum	352	2.54654
Phylum	369	2.56703
Phylum	369	2.56703
Phylum	375	2.57403
Phylum	371	2.56937
Phylum	346	2.53908
Phylum	321	2.50651
Phylum	341	2.53275
Phylum	389	2.58995
Phylum	360	2.5563
Phylum	354	2.549
Phylum	378	2.57749
Phylum	360	2.5563
Phylum	360	2.5563
Phylum	334	2.52375
Phylum	339	2.5302
Phylum	317	2.50106
Phylum	360	2.5563
Phylum	370	2.5682
Phylum	358	2.55388
Phylum	358	2.55388
Phylum	367	2.56467
Phylum	354	2.549
Phylum	327	2.51455
Phylum	380	2.57978
Phylum	369	2.56703
Phylum	358	2.55388
Phylum	353	2.54777
Phylum	341	2.53275
Phylum	342	2.53403
Phylum	376	2.57519
Phylum	365	2.56229
Phylum	345	2.53782
Phylum	376	2.57519
Phylum	335	2.52504
Phylum	378	2.57749
Phylum	341	2.53275
Phylum	371	2.56937
Phylum	366	2.56348
Phylum	346	2.53908
Phylum	360	2.5563
Phylum	366	2.56348
Phylum	336	2.52634
Phylum	333	2.52244
Phylum	327	2.51455
Phylum	349	2.54283
Phylum	347	2.54033
Phylum	336	2.52634
Phylum	355	2.55023
Phylum	348	2.54158
Phylum	368	2.56585
Phylum	362	2.55871
Phylum	350	2.54407
Phylum	367	2.56467
Phylum	342	2.53403
Phylum	354	2.549
Phylum	356	2.55145
Phylum	330	2.51851
Phylum	348	2.54158
Phylum	359	2.55509
Phylum	358	2.55388
Phylum	364	2.5611
Phylum	376	2.57519
Phylum	368	2.56585
Phylum	357	2.55267
Phylum	357	2.55267
Phylum	365	2.56229
Phylum	352	2.54654
Phylum	362	2.55871
Phylum	357	2.55267
Phylum	346	2.53908
Phylum	358	2.55388
Phylum	371	2.56937
Phylum	384	2.58433
Phylum	351	2.54531
Phylum	375	2.57403
Phylum	352	2.54654
Phylum	361	2.55751
Phylum	351	2.54531
Phylum	393	2.59439
Phylum	349	2.54283
Phylum	362	2.55871
Phylum	355	2.55023
Phylum	370	2.5682
Phylum	371	2.56937
Phylum	359	2.55509
Phylum	378	2.57749
Phylum	367	2.56467
Phylum	360	2.5563
Phylum	357	2.55267
Phylum	354	2.549
Phylum	367	2.56467
Phylum	358	2.55388
Phylum	351	2.54531
Phylum	369	2.56703
Phylum	358	2.55388
Phylum	360	2.5563
Phylum	353	2.54777
Phylum	358	2.55388
Phylum	386	2.58659
Phylum	362	2.55871
Phylum	359	2.55509
Phylum	361	2.55751
Phylum	356	2.55145
Phylum	361	2.55751
Phylum	365	2.56229
Phylum	380	2.57978
Phylum	365	2.56229
Phylum	350	2.54407
Phylum	353	2.54777
Phylum	353	2.54777
Phylum	351	2.54531
Phylum	371	2.56937
Phylum	355	2.55023
Phylum	383	2.5832
Phylum	378	2.57749
Phylum	391	2.59218
Phylum	373	2.57171
Phylum	379	2.57864
Phylum	383	2.5832
Phylum	382	2.58206
Phylum	381	2.58092
Phylum	383	2.5832
Phylum	383	2.5832
Phylum	382	2.58206
Phylum	381	2.58092
Phylum	383	2.5832
Phylum	384	2.58433
Phylum	375	2.57403
Phylum	379	2.57864
Phylum	379	2.57864
Phylum	382	2.58206
Phylum	384	2.58433
Phylum	386	2.58659
Phylum	334	2.52375
Phylum	387	2.58771
Phylum	341	2.53275
Phylum	382	2.58206
Phylum	383	2.5832
Phylum	382	2.58206
Phylum	383	2.5832
Phylum	356	2.55145
Phylum	379	2.57864
Phylum	385	2.58546
Phylum	347	2.54033
Phylum	435	2.63849
Phylum	358	2.55388
Phylum	391	2.59218
Phylum	387	2.58771
Phylum	386	2.58659
Phylum	385	2.58546
Phylum	355	2.55023
Phylum	362	2.55871
Phylum	361	2.55751
Phylum	355	2.55023
Phylum	358	2.55388
Phylum	382	2.58206
Phylum	357	2.55267
Phylum	356	2.55145
Phylum	375	2.57403
Phylum	358	2.55388
Phylum	357	2.55267
Phylum	361	2.55751
Phylum	358	2.55388
Phylum	360	2.5563
Phylum	356	2.55145
Phylum	363	2.55991
Phylum	362	2.55871
Phylum	358	2.55388
Phylum	359	2.55509
Phylum	370	2.5682
Phylum	354	2.549
Phylum	374	2.57287
Phylum	360	2.5563
Phylum	355	2.55023
Phylum	357	2.55267
Phylum	360	2.5563
Phylum	394	2.5955
Phylum	374	2.57287
Phylum	360	2.5563
Phylum	355	2.55023
Phylum	362	2.55871
Phylum	350	2.54407
Phylum	351	2.54531
Phylum	367	2.56467
Phylum	364	2.5611
Phylum	352	2.54654
Phylum	377	2.57634
Phylum	376	2.57519
Phylum	360	2.5563
Phylum	358	2.55388
Phylum	355	2.55023
Phylum	360	2.5563
Phylum	370	2.5682
Phylum	357	2.55267
Phylum	355	2.55023
Phylum	358	2.55388
Phylum	366	2.56348
Phylum	353	2.54777
Phylum	369	2.56703
Phylum	363	2.55991
Phylum	355	2.55023
Phylum	358	2.55388
Phylum	363	2.55991
Phylum	367	2.56467
Phylum	365	2.56229
Phylum	403	2.60531
Phylum	387	2.58771
Phylum	375	2.57403
Phylum	373	2.57171
Phylum	361	2.55751
Phylum	387	2.58771
Phylum	393	2.59439
Phylum	349	2.54283
Phylum	390	2.59106
Phylum	363	2.55991
Phylum	383	2.5832
Phylum	366	2.56348
Phylum	384	2.58433
Phylum	384	2.58433
Phylum	374	2.57287
Phylum	365	2.56229
Phylum	367	2.56467
Phylum	380	2.57978
Phylum	363	2.55991
Phylum	383	2.5832
Phylum	350	2.54407
Phylum	393	2.59439
Phylum	390	2.59106
Phylum	382	2.58206
Phylum	397	2.59879
Phylum	361	2.55751
Phylum	356	2.55145
Phylum	360	2.5563
Phylum	367	2.56467
Phylum	359	2.55509
Phylum	373	2.57171
Phylum	350	2.54407
Phylum	384	2.58433
Phylum	383	2.5832
Phylum	358	2.55388
Phylum	359	2.55509
Phylum	387	2.58771
Phylum	356	2.55145
Phylum	363	2.55991
Phylum	359	2.55509
Phylum	359	2.55509
Phylum	375	2.57403
Phylum	370	2.5682
Phylum	342	2.53403
Phylum	359	2.55509
Phylum	367	2.56467
Phylum	358	2.55388
Phylum	353	2.54777
Phylum	356	2.55145
Phylum	363	2.55991
Phylum	357	2.55267
Phylum	374	2.57287
Phylum	363	2.55991
Phylum	376	2.57519
Phylum	357	2.55267
Phylum	368	2.56585
Phylum	370	2.5682
Phylum	380	2.57978
Phylum	360	2.5563
Phylum	368	2.56585
Phylum	350	2.54407
Phylum	356	2.55145
Phylum	357	2.55267
Phylum	356	2.55145
Phylum	369	2.56703
Phylum	359	2.55509
Phylum	358	2.55388
Phylum	380	2.57978
Phylum	367	2.56467
Phylum	379	2.57864
Phylum	366	2.56348
Phylum	339	2.5302
Phylum	381	2.58092
Phylum	350	2.54407
Phylum	360	2.5563
Phylum	358	2.55388
Phylum	354	2.549
Phylum	341	2.53275
Phylum	370	2.5682
Phylum	359	2.55509
Phylum	358	2.55388
Phylum	379	2.57864
Phylum	362	2.55871
Phylum	358	2.55388
Phylum	359	2.55509
Phylum	348	2.54158
Phylum	344	2.53656
Phylum	379	2.57864
Phylum	359	2.55509
Phylum	380	2.57978
Phylum	354	2.549
Phylum	368	2.56585
Phylum	369	2.56703
Phylum	365	2.56229
Phylum	352	2.54654
Phylum	337	2.52763
Phylum	372	2.57054
Phylum	350	2.54407
Phylum	368	2.56585
Phylum	359	2.55509
Phylum	360	2.5563
Phylum	378	2.57749
Phylum	348	2.54158
Phylum	357	2.55267
Phylum	374	2.57287
Phylum	357	2.55267
Phylum	359	2.55509
Phylum	383	2.5832
Phylum	369	2.56703
Phylum	359	2.55509
Phylum	367	2.56467
Phylum	375	2.57403
Phylum	359	2.55509
Phylum	375	2.57403
Phylum	371	2.56937
Phylum	358	2.55388
Phylum	358	2.55388
Phylum	358	2.55388
Phylum	354	2.549
Phylum	358	2.55388
Phylum	357	2.55267
Phylum	326	2.51322
Phylum	343	2.53529
Phylum	357	2.55267
Phylum	359	2.55509
Phylum	368	2.56585
Phylum	374	2.57287
Phylum	358	2.55388
Phylum	369	2.56703
Phylum	355	2.55023
Phylum	375	2.57403
Phylum	392	2.59329
Phylum	337	2.52763
Phylum	352	2.54654
Phylum	374	2.57287
Phylum	372	2.57054
Phylum	364	2.5611
Phylum	337	2.52763
Phylum	357	2.55267
Phylum	345	2.53782
Phylum	358	2.55388
Phylum	381	2.58092
Phylum	369	2.56703
Phylum	358	2.55388
Phylum	357	2.55267
Phylum	358	2.55388
Phylum	358	2.55388
Phylum	358	2.55388
Phylum	358	2.55388
Phylum	360	2.5563
Phylum	385	2.58546
Phylum	349	2.54283
Phylum	333	2.52244
Phylum	358	2.55388
Phylum	362	2.55871
Phylum	351	2.54531
Phylum	342	2.53403
Phylum	385	2.58546
Phylum	359	2.55509
Phylum	349	2.54283
Phylum	358	2.55388
Phylum	371	2.56937
Phylum	358	2.55388
Phylum	359	2.55509
Phylum	363	2.55991
Phylum	362	2.55871
Phylum	339	2.5302
Phylum	363	2.55991
Phylum	381	2.58092
Phylum	359	2.55509
Phylum	358	2.55388
Phylum	361	2.55751
Phylum	385	2.58546
Phylum	358	2.55388
Phylum	372	2.57054
Phylum	359	2.55509
Phylum	360	2.5563
Phylum	364	2.5611
Phylum	332	2.52114
Phylum	363	2.55991
Phylum	358	2.55388
Phylum	377	2.57634
Phylum	357	2.55267
Phylum	363	2.55991
Phylum	358	2.55388
Phylum	368	2.56585
Phylum	365	2.56229
Phylum	355	2.55023
Phylum	353	2.54777
Phylum	382	2.58206
Phylum	368	2.56585
Phylum	363	2.55991
Phylum	360	2.5563
Phylum	367	2.56467
Phylum	352	2.54654
Phylum	358	2.55388
Phylum	359	2.55509
Phylum	374	2.57287
Phylum	360	2.5563
Phylum	385	2.58546
Phylum	366	2.56348
Phylum	363	2.55991
Phylum	344	2.53656
Phylum	343	2.53529
Phylum	370	2.5682
Phylum	349	2.54283
Phylum	346	2.53908
Phylum	359	2.55509
Phylum	356	2.55145
Phylum	360	2.5563
Phylum	347	2.54033
Phylum	360	2.5563
Phylum	359	2.55509
Phylum	358	2.55388
Phylum	356	2.55145
Phylum	367	2.56467
Phylum	366	2.56348
Phylum	368	2.56585
Phylum	358	2.55388
Phylum	365	2.56229
Phylum	360	2.5563
Phylum	357	2.55267
Phylum	383	2.5832
Phylum	371	2.56937
Phylum	359	2.55509
Phylum	332	2.52114
Phylum	358	2.55388
Phylum	381	2.58092
Phylum	341	2.53275
Phylum	356	2.55145
Phylum	356	2.55145
Phylum	369	2.56703
Phylum	373	2.57171
Phylum	358	2.55388
Phylum	332	2.52114
Phylum	358	2.55388
Phylum	359	2.55509
Phylum	359	2.55509
Phylum	331	2.51983
Phylum	339	2.5302
Phylum	359	2.55509
Phylum	363	2.55991
Phylum	359	2.55509
Phylum	356	2.55145
Phylum	368	2.56585
Phylum	369	2.56703
Phylum	352	2.54654
Phylum	394	2.5955
Phylum	359	2.55509
Phylum	367	2.56467
Phylum	357	2.55267
Phylum	359	2.55509
Phylum	359	2.55509
Phylum	358	2.55388
Phylum	357	2.55267
Phylum	358	2.55388
Phylum	368	2.56585
Phylum	374	2.57287
Phylum	383	2.5832
Phylum	359	2.55509
Phylum	363	2.55991
Phylum	377	2.57634
Phylum	368	2.56585
Phylum	367	2.56467
Phylum	369	2.56703
Phylum	371	2.56937
Phylum	368	2.56585
Phylum	376	2.57519
Phylum	357	2.55267
Phylum	361	2.55751
Phylum	359	2.55509
Phylum	368	2.56585
Phylum	375	2.57403
Phylum	331	2.51983
Phylum	364	2.5611
Phylum	364	2.5611
Phylum	360	2.5563
Phylum	362	2.55871
Phylum	358	2.55388
Phylum	359	2.55509
Phylum	358	2.55388
Phylum	334	2.52375
Phylum	354	2.549
Phylum	360	2.5563
Phylum	364	2.5611
Phylum	359	2.55509
Phylum	368	2.56585
Phylum	359	2.55509
Phylum	354	2.549
Phylum	341	2.53275
Phylum	369	2.56703
Phylum	372	2.57054
Phylum	359	2.55509
Phylum	390	2.59106
Phylum	349	2.54283
Phylum	341	2.53275
Phylum	374	2.57287
Phylum	359	2.55509
Phylum	344	2.53656
Phylum	360	2.5563
Phylum	357	2.55267
Phylum	370	2.5682
Phylum	369	2.56703
Phylum	359	2.55509
Phylum	339	2.5302
Phylum	358	2.55388
Phylum	341	2.53275
Phylum	356	2.55145
Phylum	351	2.54531
Phylum	379	2.57864
Phylum	360	2.5563
Phylum	380	2.57978
Phylum	382	2.58206
Phylum	359	2.55509
Phylum	349	2.54283
Phylum	377	2.57634
Phylum	343	2.53529
Phylum	361	2.55751
Phylum	358	2.55388
Phylum	357	2.55267
Phylum	357	2.55267
Phylum	363	2.55991
Phylum	357	2.55267
Phylum	337	2.52763
Phylum	359	2.55509
Phylum	353	2.54777
Phylum	319	2.50379
Phylum	359	2.55509
Phylum	367	2.56467
Phylum	358	2.55388
Phylum	364	2.5611
Phylum	358	2.55388
Phylum	334	2.52375
Phylum	353	2.54777
Phylum	357	2.55267
Phylum	356	2.55145
Phylum	373	2.57171
Phylum	373	2.57171
Phylum	320	2.50515
Phylum	366	2.56348
Phylum	385	2.58546
Phylum	332	2.52114
Phylum	359	2.55509
Phylum	369	2.56703
Phylum	367	2.56467
Phylum	358	2.55388
Phylum	370	2.5682
Phylum	337	2.52763
Phylum	372	2.57054
Phylum	358	2.55388
Phylum	362	2.55871
Phylum	361	2.55751
Phylum	372	2.57054
Phylum	368	2.56585
Phylum	358	2.55388
Phylum	377	2.57634
Phylum	340	2.53148
Phylum	358	2.55388
Phylum	359	2.55509
Phylum	375	2.57403
Phylum	357	2.55267
Phylum	388	2.58883
Phylum	358	2.55388
Phylum	359	2.55509
Phylum	358	2.55388
Phylum	365	2.56229
Phylum	353	2.54777
Phylum	368	2.56585
Phylum	375	2.57403
Phylum	358	2.55388
Phylum	358	2.55388
Phylum	356	2.55145
Phylum	368	2.56585
Phylum	354	2.549
Phylum	356	2.55145
Phylum	335	2.52504
Phylum	348	2.54158
Phylum	363	2.55991
Phylum	358	2.55388
Phylum	358	2.55388
Phylum	358	2.55388
Phylum	326	2.51322
Phylum	358	2.55388
Phylum	358	2.55388
Phylum	374	2.57287
Phylum	367	2.56467
Phylum	359	2.55509
Phylum	362	2.55871
Phylum	373	2.57171
Phylum	350	2.54407
Phylum	375	2.57403
Phylum	382	2.58206
Phylum	363	2.55991
Phylum	373	2.57171
Phylum	358	2.55388
Phylum	377	2.57634
Phylum	333	2.52244
Phylum	359	2.55509
Phylum	374	2.57287
Phylum	362	2.55871
Phylum	339	2.5302
Phylum	354	2.549
Phylum	368	2.56585
Phylum	374	2.57287
Phylum	368	2.56585
Phylum	374	2.57287
Phylum	359	2.55509
Phylum	376	2.57519
Phylum	357	2.55267
Phylum	358	2.55388
Phylum	361	2.55751
Phylum	358	2.55388
Phylum	358	2.55388
Phylum	347	2.54033
Phylum	375	2.57403
Phylum	359	2.55509
Phylum	360	2.5563
Phylum	368	2.56585
Phylum	359	2.55509
Phylum	361	2.55751
Phylum	373	2.57171
Phylum	358	2.55388
Phylum	348	2.54158
Phylum	388	2.58883
Phylum	360	2.5563
Phylum	341	2.53275
Phylum	356	2.55145
Phylum	342	2.53403
Phylum	357	2.55267
Phylum	368	2.56585
Phylum	336	2.52634
Phylum	377	2.57634
Phylum	379	2.57864
Phylum	363	2.55991
Phylum	358	2.55388
Phylum	359	2.55509
Phylum	368	2.56585
Phylum	386	2.58659
Phylum	369	2.56703
Phylum	368	2.56585
Phylum	355	2.55023
Phylum	357	2.55267
Phylum	364	2.5611
Phylum	344	2.53656
Phylum	365	2.56229
Phylum	378	2.57749
Phylum	366	2.56348
Phylum	384	2.58433
Phylum	358	2.55388
Phylum	343	2.53529
Phylum	364	2.5611
Phylum	334	2.52375
Phylum	360	2.5563
Phylum	377	2.57634
Phylum	382	2.58206
Phylum	354	2.549
Phylum	358	2.55388
Phylum	354	2.549
Phylum	355	2.55023
Phylum	352	2.54654
Phylum	361	2.55751
Phylum	376	2.57519
Phylum	350	2.54407
Phylum	358	2.55388
Phylum	364	2.5611
Phylum	348	2.54158
Phylum	383	2.5832
Phylum	358	2.55388
Phylum	362	2.55871
Phylum	336	2.52634
Phylum	362	2.55871
Phylum	364	2.5611
Phylum	380	2.57978
Phylum	357	2.55267
Phylum	336	2.52634
Phylum	369	2.56703
Phylum	345	2.53782
Phylum	354	2.549
Phylum	358	2.55388
Phylum	340	2.53148
Phylum	372	2.57054
Phylum	358	2.55388
Phylum	332	2.52114
Phylum	346	2.53908
Phylum	358	2.55388
Phylum	356	2.55145
Phylum	359	2.55509
Phylum	375	2.57403
Phylum	358	2.55388
Phylum	357	2.55267
Phylum	373	2.57171
Phylum	358	2.55388
Phylum	368	2.56585
Phylum	362	2.55871
Phylum	356	2.55145
Phylum	355	2.55023
Phylum	368	2.56585
Phylum	374	2.57287
Phylum	371	2.56937
Phylum	374	2.57287
Phylum	357	2.55267
Phylum	329	2.5172
Phylum	362	2.55871
Phylum	352	2.54654
Phylum	368	2.56585
Phylum	359	2.55509
Phylum	369	2.56703
Phylum	357	2.55267
Phylum	358	2.55388
Phylum	359	2.55509
Phylum	323	2.5092
Phylum	358	2.55388
Phylum	329	2.5172
Phylum	364	2.5611
Phylum	359	2.55509
Phylum	363	2.55991
Phylum	338	2.52892
Phylum	377	2.57634
Phylum	363	2.55991
Phylum	372	2.57054
Phylum	358	2.55388
Phylum	374	2.57287
Phylum	368	2.56585
Phylum	375	2.57403
Phylum	365	2.56229
Phylum	355	2.55023
Phylum	378	2.57749
Phylum	368	2.56585
Phylum	374	2.57287
Phylum	368	2.56585
Phylum	363	2.55991
Phylum	377	2.57634
Phylum	370	2.5682
Phylum	365	2.56229
Phylum	370	2.5682
Phylum	366	2.56348
Phylum	389	2.58995
Phylum	370	2.5682
Phylum	394	2.5955
Phylum	379	2.57864
Phylum	345	2.53782
Phylum	382	2.58206
Phylum	366	2.56348
Phylum	383	2.5832
Phylum	361	2.55751
Phylum	394	2.5955
Phylum	394	2.5955
Phylum	394	2.5955
Phylum	363	2.55991
Phylum	377	2.57634
Phylum	376	2.57519
Phylum	375	2.57403
Phylum	370	2.5682
Phylum	388	2.58883
Phylum	388	2.58883
Phylum	377	2.57634
Phylum	367	2.56467
Phylum	365	2.56229
Phylum	377	2.57634
Phylum	370	2.5682
Phylum	367	2.56467
Phylum	367	2.56467
Phylum	394	2.5955
Phylum	367	2.56467
Phylum	376	2.57519
Phylum	360	2.5563
Phylum	384	2.58433
Phylum	366	2.56348
Phylum	371	2.56937
Phylum	390	2.59106
Phylum	377	2.57634
Phylum	382	2.58206
Phylum	359	2.55509
Phylum	361	2.55751
Phylum	367	2.56467
Phylum	360	2.5563
Phylum	362	2.55871
Phylum	329	2.5172
Phylum	346	2.53908
Phylum	368	2.56585
Phylum	369	2.56703
Phylum	369	2.56703
Phylum	365	2.56229
Phylum	339	2.5302
Phylum	320	2.50515
Phylum	311	2.49276
Phylum	316	2.49969
Phylum	316	2.49969
Phylum	346	2.53908
Phylum	337	2.52763
Phylum	338	2.52892
Phylum	375	2.57403
Phylum	366	2.56348
Phylum	357	2.55267
Phylum	359	2.55509
Phylum	361	2.55751
Phylum	359	2.55509
Phylum	359	2.55509
Phylum	359	2.55509
Phylum	343	2.53529
Phylum	361	2.55751
Phylum	363	2.55991
Phylum	375	2.57403
Phylum	380	2.57978
Phylum	364	2.5611
Phylum	377	2.57634
Phylum	381	2.58092
Phylum	370	2.5682
Phylum	381	2.58092
Phylum	353	2.54777
Phylum	352	2.54654
Phylum	382	2.58206
Phylum	382	2.58206
Phylum	382	2.58206
Phylum	374	2.57287
Phylum	375	2.57403
Phylum	371	2.56937
Phylum	357	2.55267
Phylum	359	2.55509
Phylum	350	2.54407
Phylum	359	2.55509
Phylum	351	2.54531
Phylum	369	2.56703
Phylum	364	2.5611
Phylum	367	2.56467
Phylum	356	2.55145
Phylum	366	2.56348
Phylum	381	2.58092
Phylum	368	2.56585
Phylum	356	2.55145
Phylum	327	2.51455
Phylum	330	2.51851
Phylum	330	2.51851
Phylum	346	2.53908
Phylum	350	2.54407
Phylum	339	2.5302
Phylum	339	2.5302
Phylum	316	2.49969
Phylum	332	2.52114
Phylum	335	2.52504
Phylum	345	2.53782
Phylum	353	2.54777
Phylum	339	2.5302
Phylum	358	2.55388
Phylum	351	2.54531
Phylum	351	2.54531
Phylum	374	2.57287
Phylum	349	2.54283
Phylum	352	2.54654
Phylum	375	2.57403
Phylum	375	2.57403
Phylum	370	2.5682
Phylum	359	2.55509
Phylum	373	2.57171
Phylum	363	2.55991
Phylum	372	2.57054
Phylum	382	2.58206
Phylum	371	2.56937
Phylum	359	2.55509
Phylum	359	2.55509
Phylum	365	2.56229
Phylum	343	2.53529
Phylum	341	2.53275
Phylum	402	2.60423
Phylum	378	2.57749
Phylum	339	2.5302
Phylum	352	2.54654
Phylum	363	2.55991
Phylum	357	2.55267
Phylum	350	2.54407
Phylum	354	2.549
Phylum	349	2.54283
Phylum	374	2.57287
Phylum	387	2.58771
Phylum	400	2.60206
Phylum	378	2.57749
Phylum	339	2.5302
Phylum	359	2.55509
Phylum	363	2.55991
Phylum	360	2.5563
Phylum	355	2.55023
Phylum	384	2.58433
Phylum	353	2.54777
Phylum	342	2.53403
Phylum	363	2.55991
Phylum	369	2.56703
Phylum	344	2.53656
Phylum	346	2.53908
Phylum	333	2.52244
Phylum	338	2.52892
Phylum	359	2.55509
Phylum	340	2.53148
Phylum	326	2.51322
Phylum	337	2.52763
Phylum	329	2.5172
Phylum	343	2.53529
Phylum	334	2.52375
Phylum	355	2.55023
Phylum	369	2.56703
Phylum	376	2.57519
Phylum	367	2.56467
Phylum	378	2.57749
Phylum	357	2.55267
Phylum	380	2.57978
Phylum	374	2.57287
Phylum	377	2.57634
Phylum	360	2.5563
Phylum	336	2.52634
Phylum	327	2.51455
Phylum	485	2.68574
Phylum	505	2.70329
Phylum	515	2.71181
Phylum	521	2.71684
Phylum	495	2.69461
Phylum	507	2.70501
Phylum	497	2.69636
Phylum	508	2.70586
Phylum	497	2.69636
Phylum	508	2.70586
Phylum	487	2.68753
Phylum	506	2.70415
Phylum	391	2.59218
Phylum	391	2.59218
Phylum	391	2.59218
Phylum	414	2.617
Phylum	404	2.60638
Phylum	400	2.60206
Phylum	421	2.62428
Phylum	432	2.63548
Phylum	399	2.60097
Phylum	408	2.61066
Phylum	418	2.62118
Phylum	422	2.62531
Phylum	448	2.65128
Phylum	509	2.70672
Phylum	508	2.70586
Phylum	521	2.71684
Phylum	508	2.70586
Phylum	532	2.72591
Phylum	516	2.71265
Phylum	516	2.71265
Phylum	499	2.6981
Phylum	506	2.70415
Phylum	497	2.69636
Phylum	521	2.71684
Phylum	506	2.70415
Phylum	538	2.73078
Phylum	505	2.70329
Phylum	508	2.70586
Phylum	512	2.70927
Phylum	501	2.69984
Phylum	494	2.69373
Phylum	501	2.69984
Phylum	510	2.70757
Phylum	503	2.70157
Phylum	491	2.69108
Phylum	535	2.72835
Phylum	527	2.72181
Phylum	527	2.72181
Phylum	500	2.69897
Phylum	521	2.71684
Phylum	528	2.72263
Phylum	518	2.71433
Phylum	533	2.72673
Phylum	527	2.72181
Phylum	497	2.69636
Phylum	515	2.71181
Phylum	514	2.71096
Phylum	504	2.70243
Phylum	489	2.68931
Phylum	514	2.71096
Phylum	513	2.71012
Phylum	519	2.71517
Phylum	487	2.68753
Phylum	487	2.68753
Phylum	486	2.68664
Phylum	510	2.70757
Phylum	513	2.71012
Phylum	501	2.69984
Phylum	484	2.68485
Phylum	505	2.70329
Phylum	502	2.7007
Phylum	481	2.68215
Phylum	512	2.70927
Phylum	324	2.51055
Phylum	342	2.53403
Phylum	334	2.52375
Phylum	329	2.5172
Phylum	309	2.48996
Phylum	334	2.52375
Phylum	302	2.48001
Phylum	332	2.52114
Phylum	339	2.5302
Phylum	318	2.50243
Phylum	319	2.50379
Phylum	332	2.52114
Phylum	323	2.5092
Phylum	337	2.52763
Phylum	338	2.52892
Phylum	331	2.51983
Phylum	327	2.51455
Phylum	328	2.51587
Phylum	334	2.52375
Phylum	346	2.53908
Phylum	270	2.43136
Phylum	328	2.51587
Phylum	335	2.52504
Phylum	358	2.55388
Phylum	336	2.52634
Phylum	354	2.549
Phylum	336	2.52634
Phylum	299	2.47567
Phylum	341	2.53275
Phylum	328	2.51587
Phylum	329	2.5172
Phylum	331	2.51983
Phylum	321	2.50651
Phylum	325	2.51188
Phylum	325	2.51188
Phylum	354	2.549
Phylum	320	2.50515
Phylum	317	2.50106
Phylum	363	2.55991
Phylum	324	2.51055
Phylum	360	2.5563
Phylum	340	2.53148
Phylum	336	2.52634
Phylum	311	2.49276
Phylum	355	2.55023
Phylum	321	2.50651
Phylum	356	2.55145
Phylum	345	2.53782
Phylum	333	2.52244
Phylum	337	2.52763
Phylum	345	2.53782
Phylum	324	2.51055
Phylum	330	2.51851
Phylum	345	2.53782
Phylum	319	2.50379
Phylum	334	2.52375
Phylum	322	2.50786
Phylum	336	2.52634
Phylum	317	2.50106
Phylum	345	2.53782
Phylum	341	2.53275
Phylum	341	2.53275
Phylum	340	2.53148
Phylum	344	2.53656
Phylum	330	2.51851
Phylum	343	2.53529
Phylum	350	2.54407
Phylum	334	2.52375
Phylum	324	2.51055
Phylum	314	2.49693
Phylum	311	2.49276
Phylum	311	2.49276
Phylum	322	2.50786
Phylum	329	2.5172
Phylum	318	2.50243
Phylum	317	2.50106
Phylum	310	2.49136
Phylum	337	2.52763
Phylum	309	2.48996
Phylum	320	2.50515
Phylum	343	2.53529
Phylum	346	2.53908
Phylum	333	2.52244
Phylum	343	2.53529
Phylum	308	2.48855
Phylum	331	2.51983
Phylum	339	2.5302
Phylum	342	2.53403
Phylum	323	2.5092
Phylum	328	2.51587
Phylum	328	2.51587
Phylum	317	2.50106
Phylum	333	2.52244
Phylum	326	2.51322
Phylum	325	2.51188
Phylum	343	2.53529
Phylum	331	2.51983
Phylum	343	2.53529
Phylum	318	2.50243
Phylum	345	2.53782
Phylum	330	2.51851
Phylum	306	2.48572
Phylum	336	2.52634
Phylum	336	2.52634
Phylum	336	2.52634
Phylum	337	2.52763
Phylum	319	2.50379
Phylum	337	2.52763
Phylum	334	2.52375
Phylum	338	2.52892
Phylum	334	2.52375
Phylum	343	2.53529
Phylum	317	2.50106
Phylum	324	2.51055
Phylum	324	2.51055
Phylum	324	2.51055
Phylum	324	2.51055
Phylum	324	2.51055
Phylum	338	2.52892
Phylum	327	2.51455
Phylum	343	2.53529
Phylum	344	2.53656
Phylum	312	2.49415
Phylum	340	2.53148
Phylum	344	2.53656
Phylum	321	2.50651
Phylum	339	2.5302
Phylum	343	2.53529
Phylum	342	2.53403
Phylum	339	2.5302
Phylum	339	2.5302
Phylum	314	2.49693
Phylum	317	2.50106
Phylum	345	2.53782
Phylum	340	2.53148
Phylum	333	2.52244
Phylum	332	2.52114
Phylum	340	2.53148
Phylum	351	2.54531
Phylum	348	2.54158
Phylum	341	2.53275
Phylum	345	2.53782
Phylum	344	2.53656
Phylum	348	2.54158
Phylum	342	2.53403
Phylum	337	2.52763
Phylum	320	2.50515
Phylum	343	2.53529
Phylum	348	2.54158
Phylum	354	2.549
Phylum	329	2.5172
Phylum	363	2.55991
Phylum	305	2.4843
Phylum	359	2.55509
Phylum	343	2.53529
Phylum	348	2.54158
Phylum	345	2.53782
Phylum	339	2.5302
Phylum	345	2.53782
Phylum	350	2.54407
Phylum	329	2.5172
Phylum	329	2.5172
Phylum	308	2.48855
Phylum	339	2.5302
Phylum	343	2.53529
Phylum	327	2.51455
Phylum	335	2.52504
Phylum	324	2.51055
Phylum	328	2.51587
Phylum	323	2.5092
Phylum	353	2.54777
Phylum	348	2.54158
Phylum	341	2.53275
Phylum	349	2.54283
Phylum	329	2.5172
Phylum	351	2.54531
Phylum	328	2.51587
Phylum	326	2.51322
Phylum	342	2.53403
Phylum	344	2.53656
Phylum	314	2.49693
Phylum	332	2.52114
Phylum	344	2.53656
Phylum	316	2.49969
Phylum	330	2.51851
Phylum	336	2.52634
Phylum	332	2.52114
Phylum	343	2.53529
Phylum	331	2.51983
Phylum	329	2.5172
Phylum	342	2.53403
Phylum	309	2.48996
Phylum	343	2.53529
Phylum	341	2.53275
Phylum	336	2.52634
Phylum	314	2.49693
Phylum	339	2.5302
Phylum	345	2.53782
Phylum	306	2.48572
Phylum	344	2.53656
Phylum	348	2.54158
Phylum	345	2.53782
Phylum	344	2.53656
Phylum	345	2.53782
Phylum	344	2.53656
Phylum	318	2.50243
Phylum	326	2.51322
Phylum	348	2.54158
Phylum	360	2.5563
Phylum	342	2.53403
Phylum	342	2.53403
Phylum	326	2.51322
Phylum	356	2.55145
Phylum	351	2.54531
Phylum	339	2.5302
Phylum	336	2.52634
Phylum	337	2.52763
Phylum	323	2.5092
Phylum	321	2.50651
Phylum	338	2.52892
Phylum	340	2.53148
Phylum	344	2.53656
Phylum	341	2.53275
Phylum	363	2.55991
Phylum	344	2.53656
Phylum	318	2.50243
Phylum	351	2.54531
Phylum	348	2.54158
Phylum	340	2.53148
Phylum	340	2.53148
Phylum	328	2.51587
Phylum	335	2.52504
Phylum	326	2.51322
Phylum	341	2.53275
Phylum	324	2.51055
Phylum	358	2.55388
Phylum	334	2.52375
Phylum	358	2.55388
Phylum	337	2.52763
Phylum	335	2.52504
Phylum	341	2.53275
Phylum	344	2.53656
Phylum	329	2.5172
Phylum	352	2.54654
Phylum	339	2.5302
Phylum	347	2.54033
Phylum	336	2.52634
Phylum	341	2.53275
[truncated: 1,016,334+ more rows]

## Sheet: Figure 4A
Inner purple circle 1					Inner purple circle 2					Outer blue circles 1					Outer blue circles 2					Outer blue circles 3					Outer blue circles 4
chr1	67960	67987	1.68124	fill_color=dpurple	chr1	67960	67987	1.73239	fill_color=dpurple	chr1	67960	67987	1.34242	fill_color=dblue	chr1	67960	67987	1.38021	fill_color=dblue	chr1	67960	67987	1.47712	fill_color=dblue	chr1	67960	67987	1.17609	fill_color=dblue
chr1	127694	127721	1.47712	fill_color=dpurple	chr1	127694	127721	1.54407	fill_color=dpurple	chr1	127694	127721	1.41497	fill_color=dblue	chr1	127694	127721	1.23045	fill_color=dblue	chr1	127694	127721	0.69897	fill_color=dblue	chr1	127694	127721	0.69897	fill_color=dblue
chr1	128086	128113	1	fill_color=dpurple	chr1	128086	128113	1.63347	fill_color=dpurple	chr1	128086	128113	1.23045	fill_color=dblue	chr1	128086	128113	1.11394	fill_color=dblue	chr1	128086	128113	0.60206	fill_color=dblue	chr1	128086	128113	0.60206	fill_color=dblue
chr1	129318	129345	1.716	fill_color=dpurple	chr1	129318	129345	1.76343	fill_color=dpurple	chr1	129318	129345	1.39794	fill_color=dblue	chr1	129318	129345	1.41497	fill_color=dblue	chr1	129318	129345	1.38021	fill_color=dblue	chr1	129318	129345	1.50515	fill_color=dblue
chr1	130867	130894	1.23045	fill_color=dpurple	chr1	130867	130894	1.62325	fill_color=dpurple	chr1	130867	130894	1.20412	fill_color=dblue	chr1	130867	130894	1.17609	fill_color=dblue	chr1	130867	130894	1.43136	fill_color=dblue	chr1	130867	130894	1.14613	fill_color=dblue
chr1	212668	212695	1.17609	fill_color=dpurple	chr1	212668	212695	1.63347	fill_color=dpurple	chr1	212668	212695	1.32222	fill_color=dblue	chr1	212668	212695	1.34242	fill_color=dblue	chr1	212668	212695	1.17609	fill_color=dblue	chr1	212668	212695	1.38021	fill_color=dblue
chr1	212808	212835	0	fill_color=dpurple	chr1	212808	212835	1.51851	fill_color=dpurple	chr1	212808	212835	1.47712	fill_color=dblue	chr1	212808	212835	1.49136	fill_color=dblue	chr1	212808	212835	1.04139	fill_color=dblue	chr1	212808	212835	1.14613	fill_color=dblue
chr1	213721	213748	0.778151	fill_color=dpurple	chr1	213721	213748	1.66276	fill_color=dpurple	chr1	213721	213748	1.32222	fill_color=dblue	chr1	213721	213748	1.53148	fill_color=dblue	chr1	213721	213748	0.477121	fill_color=dblue	chr1	213721	213748	0.477121	fill_color=dblue
chr1	227707	227734	0	fill_color=dpurple	chr1	227707	227734	0.477121	fill_color=dpurple	chr1	227707	227734	0	fill_color=dblue	chr1	227707	227734	0	fill_color=dblue	chr1	236293	236320	0	fill_color=dblue	chr1	236293	236320	0	fill_color=dblue
chr1	287379	287406	1.34242	fill_color=dpurple	chr1	287379	287406	1.61278	fill_color=dpurple	chr1	287379	287406	1.51851	fill_color=dblue	chr1	287379	287406	1.34242	fill_color=dblue	chr1	287379	287406	0.954243	fill_color=dblue	chr1	287379	287406	0.954243	fill_color=dblue
chr1	370856	370883	0.30103	fill_color=dpurple	chr1	366936	366963	1.04139	fill_color=dpurple	chr1	366936	366963	0.845098	fill_color=dblue	chr1	366936	366963	0.477121	fill_color=dblue	chr1	366936	366963	0.30103	fill_color=dblue	chr1	366936	366963	0.954243	fill_color=dblue
chr1	370906	370933	0	fill_color=dpurple	chr1	370856	370883	1.6721	fill_color=dpurple	chr1	370856	370883	1.41497	fill_color=dblue	chr1	370856	370883	1.27875	fill_color=dblue	chr1	370856	370883	0.477121	fill_color=dblue	chr1	370906	370933	0.477121	fill_color=dblue
chr1	384226	384253	1.39794	fill_color=dpurple	chr1	370906	370933	1.73239	fill_color=dpurple	chr1	370906	370933	1.41497	fill_color=dblue	chr1	370906	370933	1.34242	fill_color=dblue	chr1	384226	384253	0	fill_color=dblue	chr1	384226	384253	0.845098	fill_color=dblue
chr1	416789	416816	2.02531	fill_color=dpurple	chr1	384226	384253	0.60206	fill_color=dpurple	chr1	384226	384253	0.778151	fill_color=dblue	chr1	384226	384253	0	fill_color=dblue	chr1	416789	416816	1.63347	fill_color=dblue	chr1	416789	416816	1.75587	fill_color=dblue
chr1	420944	420971	1.27875	fill_color=dpurple	chr1	384546	384573	1.38021	fill_color=dpurple	chr1	384546	384573	0.778151	fill_color=dblue	chr1	384546	384573	0.90309	fill_color=dblue	chr1	420944	420971	1.59106	fill_color=dblue	chr1	420944	420971	1.38021	fill_color=dblue
chr1	421789	421816	0.30103	fill_color=dpurple	chr1	416789	416816	1.95424	fill_color=dpurple	chr1	416789	416816	1.6721	fill_color=dblue	chr1	416789	416816	1.85733	fill_color=dblue	chr1	421789	421816	1	fill_color=dblue	chr1	421750	421777	0	fill_color=dblue
chr1	422457	422484	1.34242	fill_color=dpurple	chr1	420944	420971	1.73239	fill_color=dpurple	chr1	420944	420971	1.54407	fill_color=dblue	chr1	420944	420971	1.39794	fill_color=dblue	chr1	422457	422484	1.11394	fill_color=dblue	chr1	421789	421816	0.90309	fill_color=dblue
chr1	423239	423266	1.11394	fill_color=dpurple	chr1	421750	421777	1.51851	fill_color=dpurple	chr1	421750	421777	1.36173	fill_color=dblue	chr1	421750	421777	1.11394	fill_color=dblue	chr1	423239	423266	1.30103	fill_color=dblue	chr1	422457	422484	1.25527	fill_color=dblue
chr1	461465	461492	1.36173	fill_color=dpurple	chr1	421789	421816	1.65321	fill_color=dpurple	chr1	421789	421816	1.51851	fill_color=dblue	chr1	421789	421816	1.57978	fill_color=dblue	chr1	461465	461492	1.72428	fill_color=dblue	chr1	423239	423266	1.60206	fill_color=dblue
chr1	465583	465610	0	fill_color=dpurple	chr1	422457	422484	1.59106	fill_color=dpurple	chr1	422457	422484	1.47712	fill_color=dblue	chr1	422457	422484	1.34242	fill_color=dblue	chr1	513376	513403	0.954243	fill_color=dblue	chr1	461465	461492	1.54407	fill_color=dblue
chr1	466254	466281	0.845098	fill_color=dpurple	chr1	423239	423266	1.91381	fill_color=dpurple	chr1	423239	423266	1.70757	fill_color=dblue	chr1	423239	423266	1.59106	fill_color=dblue	chr1	523144	523171	1.30103	fill_color=dblue	chr1	465583	465610	0.60206	fill_color=dblue
chr1	513376	513403	1.07918	fill_color=dpurple	chr1	461465	461492	1.60206	fill_color=dpurple	chr1	461465	461492	1.34242	fill_color=dblue	chr1	461465	461492	1.38021	fill_color=dblue	chr1	539798	539825	0.90309	fill_color=dblue	chr1	513376	513403	0.60206	fill_color=dblue
chr1	523144	523171	1.07918	fill_color=dpurple	chr1	465583	465610	1.34242	fill_color=dpurple	chr1	465583	465610	1.07918	fill_color=dblue	chr1	465583	465610	1	fill_color=dblue	chr1	546346	546373	1.73239	fill_color=dblue	chr1	523144	523171	0.954243	fill_color=dblue
chr1	539798	539825	1.04139	fill_color=dpurple	chr1	466254	466281	1.17609	fill_color=dpurple	chr1	466254	466281	1.07918	fill_color=dblue	chr1	466254	466281	0.69897	fill_color=dblue	chr1	554538	554565	1.32222	fill_color=dblue	chr1	539798	539825	0.30103	fill_color=dblue
chr1	546346	546373	1.39794	fill_color=dpurple	chr1	513376	513403	1.79934	fill_color=dpurple	chr1	513376	513403	1.60206	fill_color=dblue	chr1	513376	513403	1.5682	fill_color=dblue	chr1	555339	555366	1.17609	fill_color=dblue	chr1	546346	546373	1.66276	fill_color=dblue
chr1	554538	554565	0.30103	fill_color=dpurple	chr1	523144	523171	1.97313	fill_color=dpurple	chr1	523144	523171	1.79239	fill_color=dblue	chr1	523144	523171	1.77815	fill_color=dblue	chr1	562120	562147	1.32222	fill_color=dblue	chr1	554538	554565	1.20412	fill_color=dblue
chr1	555339	555366	0.845098	fill_color=dpurple	chr1	539798	539825	1.90849	fill_color=dpurple	chr1	539798	539825	1.68124	fill_color=dblue	chr1	539798	539825	1.68124	fill_color=dblue	chr1	562177	562204	1.27875	fill_color=dblue	chr1	555339	555366	1.23045	fill_color=dblue
chr1	562120	562147	1.14613	fill_color=dpurple	chr1	546346	546373	1	fill_color=dpurple	chr1	546346	546373	0.778151	fill_color=dblue	chr1	546346	546373	0.845098	fill_color=dblue	chr1	566737	566764	1.5563	fill_color=dblue	chr1	562120	562147	1.47712	fill_color=dblue
chr1	562177	562204	0.30103	fill_color=dpurple	chr1	554538	554565	1.38021	fill_color=dpurple	chr1	554538	554565	1.07918	fill_color=dblue	chr1	554538	554565	0.845098	fill_color=dblue	chr1	571468	571495	1.87506	fill_color=dblue	chr1	562177	562204	1.11394	fill_color=dblue
chr1	566737	566764	0.778151	fill_color=dpurple	chr1	555339	555366	1.20412	fill_color=dpurple	chr1	555339	555366	1.17609	fill_color=dblue	chr1	555339	555366	0.954243	fill_color=dblue	chr1	575287	575314	1.23045	fill_color=dblue	chr1	566737	566764	1.47712	fill_color=dblue
chr1	571468	571495	1.53148	fill_color=dpurple	chr1	562120	562147	1.41497	fill_color=dpurple	chr1	562120	562147	0.954243	fill_color=dblue	chr1	562120	562147	1.23045	fill_color=dblue	chr1	575800	575827	1.27875	fill_color=dblue	chr1	571468	571495	1.27875	fill_color=dblue
chr1	575287	575314	0.90309	fill_color=dpurple	chr1	566737	566764	0	fill_color=dpurple	chr1	571468	571495	0	fill_color=dblue	chr1	579961	579988	1.17609	fill_color=dblue	chr1	578650	578677	1.32222	fill_color=dblue	chr1	575287	575314	1.4624	fill_color=dblue
chr1	575800	575827	0.778151	fill_color=dpurple	chr1	571468	571495	0	fill_color=dpurple	chr1	575287	575314	0	fill_color=dblue	chr1	598346	598373	1.39794	fill_color=dblue	chr1	578935	578962	1.53148	fill_color=dblue	chr1	575800	575827	1.39794	fill_color=dblue
chr1	578650	578677	0.477121	fill_color=dpurple	chr1	579961	579988	1.36173	fill_color=dpurple	chr1	575800	575827	0	fill_color=dblue	chr1	599856	599883	1.30103	fill_color=dblue	chr1	579961	579988	1.36173	fill_color=dblue	chr1	578650	578677	1.50515	fill_color=dblue
chr1	578935	578962	0.90309	fill_color=dpurple	chr1	598346	598373	1.50515	fill_color=dpurple	chr1	579961	579988	1.20412	fill_color=dblue	chr1	600813	600840	1.38021	fill_color=dblue	chr1	586231	586258	1.14613	fill_color=dblue	chr1	578935	578962	1.50515	fill_color=dblue
chr1	579961	579988	1.23045	fill_color=dpurple	chr1	599856	599883	1.41497	fill_color=dpurple	chr1	586231	586258	0	fill_color=dblue	chr1	602606	602633	1.5682	fill_color=dblue	chr1	593983	594010	0.69897	fill_color=dblue	chr1	579961	579988	1.62325	fill_color=dblue
chr1	586231	586258	0.60206	fill_color=dpurple	chr1	600813	600840	1.41497	fill_color=dpurple	chr1	593983	594010	0	fill_color=dblue	chr1	610536	610563	0.778151	fill_color=dblue	chr1	598346	598373	1.23045	fill_color=dblue	chr1	586231	586258	1.36173	fill_color=dblue
chr1	593983	594010	1.07918	fill_color=dpurple	chr1	602606	602633	1.77085	fill_color=dpurple	chr1	598346	598373	1.36173	fill_color=dblue	chr1	776593	776620	1.14613	fill_color=dblue	chr1	599856	599883	1.78533	fill_color=dblue	chr1	593983	594010	1.17609	fill_color=dblue
chr1	598346	598373	1.54407	fill_color=dpurple	chr1	610536	610563	1.17609	fill_color=dpurple	chr1	599856	599883	1.39794	fill_color=dblue	chr1	780123	780150	0	fill_color=dblue	chr1	600813	600840	0.845098	fill_color=dblue	chr1	598346	598373	1.5682	fill_color=dblue
chr1	599856	599883	1.65321	fill_color=dpurple	chr1	776593	776620	1.32222	fill_color=dpurple	chr1	600813	600840	1.44716	fill_color=dblue	chr1	814864	814891	1.14613	fill_color=dblue	chr1	602606	602633	1.07918	fill_color=dblue	chr1	599856	599883	1.6721	fill_color=dblue
chr1	600813	600840	1.07918	fill_color=dpurple	chr1	780123	780150	0.30103	fill_color=dpurple	chr1	602606	602633	1.5563	fill_color=dblue	chr1	833110	833137	0.778151	fill_color=dblue	chr1	610536	610563	0.90309	fill_color=dblue	chr1	600813	600840	1.38021	fill_color=dblue
chr1	602606	602633	1.38021	fill_color=dpurple	chr1	814864	814891	1.49136	fill_color=dpurple	chr1	610536	610563	0.90309	fill_color=dblue	chr1	834288	834315	1.11394	fill_color=dblue	chr1	668823	668850	0.778151	fill_color=dblue	chr1	602606	602633	1.17609	fill_color=dblue
chr1	610536	610563	1.73239	fill_color=dpurple	chr1	833110	833137	1.23045	fill_color=dpurple	chr1	776593	776620	0.90309	fill_color=dblue	chr1	846178	846205	0.90309	fill_color=dblue	chr1	814864	814891	1.36173	fill_color=dblue	chr1	610536	610563	1.11394	fill_color=dblue
chr1	668823	668850	0.778151	fill_color=dpurple	chr1	834288	834315	1.44716	fill_color=dpurple	chr1	780123	780150	0.477121	fill_color=dblue	chr1	846219	846246	1	fill_color=dblue	chr1	833110	833137	0	fill_color=dblue	chr1	668823	668850	0.845098	fill_color=dblue
chr1	814864	814891	1.53148	fill_color=dpurple	chr1	846178	846205	1.23045	fill_color=dpurple	chr1	814864	814891	1.27875	fill_color=dblue	chr1	846424	846451	0.954243	fill_color=dblue	chr1	834288	834315	0.30103	fill_color=dblue	chr1	814864	814891	1.07918	fill_color=dblue
chr1	834288	834315	1.49136	fill_color=dpurple	chr1	846219	846246	1.27875	fill_color=dpurple	chr1	833110	833137	0.778151	fill_color=dblue	chr1	849536	849563	0.954243	fill_color=dblue	chr1	846178	846205	0.30103	fill_color=dblue	chr1	833110	833137	0.60206	fill_color=dblue
chr1	846178	846205	0.30103	fill_color=dpurple	chr1	846424	846451	1.34242	fill_color=dpurple	chr1	834288	834315	1.23045	fill_color=dblue	chr1	851017	851044	1.66276	fill_color=dblue	chr1	846219	846246	0.30103	fill_color=dblue	chr1	834288	834315	0.90309	fill_color=dblue
chr1	846219	846246	0	fill_color=dpurple	chr1	849536	849563	1.17609	fill_color=dpurple	chr1	846178	846205	1.11394	fill_color=dblue	chr1	853033	853060	0.845098	fill_color=dblue	chr1	851017	851044	1.49136	fill_color=dblue	chr1	846178	846205	0.30103	fill_color=dblue
chr1	846424	846451	0.60206	fill_color=dpurple	chr1	851017	851044	1.77815	fill_color=dpurple	chr1	846219	846246	0.954243	fill_color=dblue	chr1	853074	853101	0.845098	fill_color=dblue	chr1	853033	853060	0	fill_color=dblue	chr1	846219	846246	0.477121	fill_color=dblue
chr1	849536	849563	0.778151	fill_color=dpurple	chr1	853033	853060	1.17609	fill_color=dpurple	chr1	846424	846451	0.954243	fill_color=dblue	chr1	916136	916163	1.32222	fill_color=dblue	chr1	853074	853101	0.845098	fill_color=dblue	chr1	846424	846451	0.477121	fill_color=dblue
chr1	851017	851044	1.11394	fill_color=dpurple	chr1	853074	853101	1.14613	fill_color=dpurple	chr1	849536	849563	0.69897	fill_color=dblue	chr1	936170	936197	1.4624	fill_color=dblue	chr1	916136	916163	1.47712	fill_color=dblue	chr1	849536	849563	0	fill_color=dblue
chr1	916136	916163	0.778151	fill_color=dpurple	chr1	916136	916163	1.43136	fill_color=dpurple	chr1	851017	851044	1.60206	fill_color=dblue	chr1	938215	938242	1.36173	fill_color=dblue	chr1	938215	938242	1.41497	fill_color=dblue	chr1	851017	851044	1.36173	fill_color=dblue
chr1	938215	938242	1.72428	fill_color=dpurple	chr1	936170	936197	1.6902	fill_color=dpurple	chr1	853033	853060	0.954243	fill_color=dblue	chr1	938827	938854	1.36173	fill_color=dblue	chr1	938827	938854	1.25527	fill_color=dblue	chr1	853033	853060	0	fill_color=dblue
chr1	938827	938854	1.20412	fill_color=dpurple	chr1	938215	938242	1.63347	fill_color=dpurple	chr1	853074	853101	0.90309	fill_color=dblue	chr1	940861	940888	1.65321	fill_color=dblue	chr1	940861	940888	1.85126	fill_color=dblue	chr1	853074	853101	0	fill_color=dblue
chr1	940861	940888	1.30103	fill_color=dpurple	chr1	938827	938854	1.57978	fill_color=dpurple	chr1	916136	916163	1.20412	fill_color=dblue	chr1	941634	941661	1.20412	fill_color=dblue	chr1	941634	941661	0.845098	fill_color=dblue	chr1	916136	916163	1.27875	fill_color=dblue
chr1	941634	941661	1.57978	fill_color=dpurple	chr1	940861	940888	1.89763	fill_color=dpurple	chr1	930869	930896	0	fill_color=dblue	chr1	952435	952462	0.778151	fill_color=dblue	chr1	952435	952462	0.477121	fill_color=dblue	chr1	938215	938242	1.39794	fill_color=dblue
chr1	981480	981507	2.02531	fill_color=dpurple	chr1	941634	941661	1.44716	fill_color=dpurple	chr1	936170	936197	1.54407	fill_color=dblue	chr1	981480	981507	1.14613	fill_color=dblue	chr1	981480	981507	1.27875	fill_color=dblue	chr1	938827	938854	1.23045	fill_color=dblue
chr1	982168	982195	1.32222	fill_color=dpurple	chr1	952435	952462	1.17609	fill_color=dpurple	chr1	938215	938242	1.17609	fill_color=dblue	chr1	982168	982195	1.14613	fill_color=dblue	chr1	982168	982195	0.477121	fill_color=dblue	chr1	940861	940888	1.04139	fill_color=dblue
chr1	985164	985191	0	fill_color=dpurple	chr1	981480	981507	1.44716	fill_color=dpurple	chr1	938827	938854	1.30103	fill_color=dblue	chr1	985164	985191	1.17609	fill_color=dblue	chr1	985164	985191	0.954243	fill_color=dblue	chr1	941634	941661	1.27875	fill_color=dblue
chr1	987860	987887	1.07918	fill_color=dpurple	chr1	982168	982195	1.43136	fill_color=dpurple	chr1	940861	940888	1.74036	fill_color=dblue	chr1	987860	987887	1.34242	fill_color=dblue	chr1	987860	987887	1.04139	fill_color=dblue	chr1	952435	952462	0.60206	fill_color=dblue
chr1	1044849	1044876	0.778151	fill_color=dpurple	chr1	985164	985191	1.39794	fill_color=dpurple	chr1	941634	941661	1.17609	fill_color=dblue	chr1	1044849	1044876	0.69897	fill_color=dblue	chr1	1044849	1044876	1	fill_color=dblue	chr1	981480	981507	1.43136	fill_color=dblue
chr1	1092610	1092637	0.477121	fill_color=dpurple	chr1	987860	987887	1.4624	fill_color=dpurple	chr1	952435	952462	0.477121	fill_color=dblue	chr1	1092168	1092195	0.954243	fill_color=dblue	chr1	1092168	1092195	0.30103	fill_color=dblue	chr1	982168	982195	1.30103	fill_color=dblue
chr1	1092640	1092667	1.76343	fill_color=dpurple	chr1	1044849	1044876	0.90309	fill_color=dpurple	chr1	981480	981507	1.07918	fill_color=dblue	chr1	1092610	1092637	0.30103	fill_color=dblue	chr1	1092610	1092637	1.43136	fill_color=dblue	chr1	985164	985191	0.30103	fill_color=dblue
chr1	1092670	1092697	2.01703	fill_color=dpurple	chr1	1092168	1092195	1.30103	fill_color=dpurple	chr1	982168	982195	1.30103	fill_color=dblue	chr1	1092640	1092667	2.14301	fill_color=dblue	chr1	1092640	1092667	1.6902	fill_color=dblue	chr1	987860	987887	0.954243	fill_color=dblue
chr1	1092884	1092911	1.66276	fill_color=dpurple	chr1	1092610	1092637	0.90309	fill_color=dpurple	chr1	985164	985191	0.954243	fill_color=dblue	chr1	1092670	1092697	2.07918	fill_color=dblue	chr1	1092670	1092697	1.82607	fill_color=dblue	chr1	1044849	1044876	1.23045	fill_color=dblue
chr1	1109096	1109123	1.14613	fill_color=dpurple	chr1	1092640	1092667	2.29003	fill_color=dpurple	chr1	987860	987887	1.34242	fill_color=dblue	chr1	1092884	1092911	1.6721	fill_color=dblue	chr1	1092884	1092911	1.30103	fill_color=dblue	chr1	1092168	1092195	0	fill_color=dblue
chr1	1109821	1109848	0.778151	fill_color=dpurple	chr1	1092670	1092697	2.23805	fill_color=dpurple	chr1	1044849	1044876	0.30103	fill_color=dblue	chr1	1109096	1109123	1.91381	fill_color=dblue	chr1	1109096	1109123	1.32222	fill_color=dblue	chr1	1092610	1092637	1.07918	fill_color=dblue
chr1	1114063	1114090	0.69897	fill_color=dpurple	chr1	1092884	1092911	1.68124	fill_color=dpurple	chr1	1092168	1092195	0.845098	fill_color=dblue	chr1	1109821	1109848	1.04139	fill_color=dblue	chr1	1109821	1109848	0.30103	fill_color=dblue	chr1	1092640	1092667	1.70757	fill_color=dblue
chr1	1114090	1114117	0.845098	fill_color=dpurple	chr1	1109096	1109123	2.09691	fill_color=dpurple	chr1	1092610	1092637	0.60206	fill_color=dblue	chr1	1114063	1114090	1.5682	fill_color=dblue	chr1	1114063	1114090	1.20412	fill_color=dblue	chr1	1092670	1092697	1.77815	fill_color=dblue
chr1	1116549	1116576	0.30103	fill_color=dpurple	chr1	1109821	1109848	1.34242	fill_color=dpurple	chr1	1092640	1092667	2.13672	fill_color=dblue	chr1	1114090	1114117	1.61278	fill_color=dblue	chr1	1114090	1114117	1.04139	fill_color=dblue	chr1	1092884	1092911	1.4624	fill_color=dblue
chr1	1124423	1124450	0.477121	fill_color=dpurple	chr1	1114063	1114090	1.77085	fill_color=dpurple	chr1	1092670	1092697	2.11394	fill_color=dblue	chr1	1116549	1116576	1.20412	fill_color=dblue	chr1	1116549	1116576	0.69897	fill_color=dblue	chr1	1109096	1109123	1.5682	fill_color=dblue
chr1	1130720	1130747	1.72428	fill_color=dpurple	chr1	1114090	1114117	1.77085	fill_color=dpurple	chr1	1092884	1092911	1.78533	fill_color=dblue	chr1	1124423	1124450	1.64345	fill_color=dblue	chr1	1124423	1124450	1	fill_color=dblue	chr1	1109821	1109848	0.477121	fill_color=dblue
chr1	1147471	1147498	0.954243	fill_color=dpurple	chr1	1116549	1116576	1.30103	fill_color=dpurple	chr1	1109096	1109123	1.82607	fill_color=dblue	chr1	1130720	1130747	0.60206	fill_color=dblue	chr1	1130720	1130747	2.233	fill_color=dblue	chr1	1114063	1114090	1.04139	fill_color=dblue
chr1	1149268	1149295	1.86332	fill_color=dpurple	chr1	1124423	1124450	1.8451	fill_color=dpurple	chr1	1109821	1109848	0.90309	fill_color=dblue	chr1	1147471	1147498	1.44716	fill_color=dblue	chr1	1144299	1144326	0.30103	fill_color=dblue	chr1	1114090	1114117	0.477121	fill_color=dblue
chr1	1164065	1164092	1.6721	fill_color=dpurple	chr1	1130720	1130747	1.04139	fill_color=dpurple	chr1	1114063	1114090	1.64345	fill_color=dblue	chr1	1149268	1149295	1.34242	fill_color=dblue	chr1	1147471	1147498	0.477121	fill_color=dblue	chr1	1116549	1116576	0.60206	fill_color=dblue
chr1	1167907	1167934	0	fill_color=dpurple	chr1	1147471	1147498	1.64345	fill_color=dpurple	chr1	1114090	1114117	1.72428	fill_color=dblue	chr1	1164065	1164092	1.23045	fill_color=dblue	chr1	1149268	1149295	1.14613	fill_color=dblue	chr1	1124423	1124450	0.845098	fill_color=dblue
chr1	1168597	1168624	0.69897	fill_color=dpurple	chr1	1149268	1149295	1.49136	fill_color=dpurple	chr1	1116549	1116576	0.90309	fill_color=dblue	chr1	1167907	1167934	1.07918	fill_color=dblue	chr1	1164065	1164092	0.69897	fill_color=dblue	chr1	1130720	1130747	2.17898	fill_color=dblue
chr1	1169806	1169833	0	fill_color=dpurple	chr1	1164065	1164092	1.5563	fill_color=dpurple	chr1	1124423	1124450	1.47712	fill_color=dblue	chr1	1168597	1168624	0.69897	fill_color=dblue	chr1	1167907	1167934	1.17609	fill_color=dblue	chr1	1147471	1147498	0.778151	fill_color=dblue
chr1	1171075	1171102	0.845098	fill_color=dpurple	chr1	1167907	1167934	1.25527	fill_color=dpurple	chr1	1130720	1130747	1	fill_color=dblue	chr1	1169806	1169833	0	fill_color=dblue	chr1	1171075	1171102	0.90309	fill_color=dblue	chr1	1149268	1149295	1.43136	fill_color=dblue
chr1	1197547	1197574	0.30103	fill_color=dpurple	chr1	1168597	1168624	0.778151	fill_color=dpurple	chr1	1144299	1144326	0	fill_color=dblue	chr1	1171075	1171102	1.14613	fill_color=dblue	chr1	1171505	1171532	0	fill_color=dblue	chr1	1164065	1164092	1.04139	fill_color=dblue
chr1	1207331	1207358	1.59106	fill_color=dpurple	chr1	1169806	1169833	0.30103	fill_color=dpurple	chr1	1147471	1147498	1.39794	fill_color=dblue	chr1	1171505	1171532	1.07918	fill_color=dblue	chr1	1207331	1207358	1.36173	fill_color=dblue	chr1	1167907	1167934	1.4624	fill_color=dblue
chr1	1208973	1209000	1.5682	fill_color=dpurple	chr1	1171075	1171102	1.38021	fill_color=dpurple	chr1	1149268	1149295	1.44716	fill_color=dblue	chr1	1197547	1197574	1.27875	fill_color=dblue	chr1	1208973	1209000	1.30103	fill_color=dblue	chr1	1168597	1168624	0.69897	fill_color=dblue
chr1	1220417	1220444	0.845098	fill_color=dpurple	chr1	1171505	1171532	1.30103	fill_color=dpurple	chr1	1164065	1164092	1	fill_color=dblue	chr1	1207331	1207358	1.23045	fill_color=dblue	chr1	1220417	1220444	0.30103	fill_color=dblue	chr1	1169806	1169833	0.30103	fill_color=dblue
chr1	1221711	1221738	0.845098	fill_color=dpurple	chr1	1197547	1197574	1.43136	fill_color=dpurple	chr1	1167907	1167934	0.845098	fill_color=dblue	chr1	1208973	1209000	1.30103	fill_color=dblue	chr1	1221711	1221738	0.69897	fill_color=dblue	chr1	1171075	1171102	1.47712	fill_color=dblue
chr1	1247283	1247310	1.17609	fill_color=dpurple	chr1	1207331	1207358	1.49136	fill_color=dpurple	chr1	1168597	1168624	1	fill_color=dblue	chr1	1220417	1220444	1.74819	fill_color=dblue	chr1	1247283	1247310	1.6721	fill_color=dblue	chr1	1197547	1197574	0.60206	fill_color=dblue
chr1	1248447	1248474	1.49136	fill_color=dpurple	chr1	1208973	1209000	1.20412	fill_color=dpurple	chr1	1169806	1169833	0.30103	fill_color=dblue	chr1	1221711	1221738	0.477121	fill_color=dblue	chr1	1248447	1248474	1.36173	fill_color=dblue	chr1	1207331	1207358	1.43136	fill_color=dblue
chr1	1262812	1262839	2.13354	fill_color=dpurple	chr1	1220417	1220444	1.79934	fill_color=dpurple	chr1	1171075	1171102	1.07918	fill_color=dblue	chr1	1247283	1247310	0.778151	fill_color=dblue	chr1	1262812	1262839	1.59106	fill_color=dblue	chr1	1208973	1209000	0.477121	fill_color=dblue
chr1	1265039	1265066	0.30103	fill_color=dpurple	chr1	1221711	1221738	0.90309	fill_color=dpurple	chr1	1171505	1171532	1.25527	fill_color=dblue	chr1	1248447	1248474	1.36173	fill_color=dblue	chr1	1265039	1265066	1.27875	fill_color=dblue	chr1	1220417	1220444	1	fill_color=dblue
chr1	1265481	1265508	0.477121	fill_color=dpurple	chr1	1247283	1247310	1.27875	fill_color=dpurple	chr1	1197547	1197574	1	fill_color=dblue	chr1	1262812	1262839	1.73239	fill_color=dblue	chr1	1265481	1265508	0.778151	fill_color=dblue	chr1	1221711	1221738	0	fill_color=dblue
chr1	1267412	1267439	0	fill_color=dpurple	chr1	1248447	1248474	1.5563	fill_color=dpurple	chr1	1207331	1207358	1.30103	fill_color=dblue	chr1	1265039	1265066	0.90309	fill_color=dblue	chr1	1281235	1281262	0	fill_color=dblue	chr1	1247283	1247310	1.68124	fill_color=dblue
chr1	1285958	1285985	1.30103	fill_color=dpurple	chr1	1262812	1262839	1.85126	fill_color=dpurple	chr1	1208973	1209000	1.23045	fill_color=dblue	chr1	1265481	1265508	1.70757	fill_color=dblue	chr1	1285958	1285985	0.954243	fill_color=dblue	chr1	1248447	1248474	1.62325	fill_color=dblue
chr1	1286052	1286079	1.5563	fill_color=dpurple	chr1	1265039	1265066	1.20412	fill_color=dpurple	chr1	1220417	1220444	1.65321	fill_color=dblue	chr1	1267412	1267439	1.50515	fill_color=dblue	chr1	1286052	1286079	0.30103	fill_color=dblue	chr1	1262812	1262839	1.64345	fill_color=dblue
chr1	1286281	1286308	0	fill_color=dpurple	chr1	1265481	1265508	2.04532	fill_color=dpurple	chr1	1221711	1221738	0.30103	fill_color=dblue	chr1	1281235	1281262	0.845098	fill_color=dblue	chr1	1293611	1293638	0.60206	fill_color=dblue	chr1	1265039	1265066	1.11394	fill_color=dblue
chr1	1286326	1286353	0.845098	fill_color=dpurple	chr1	1267412	1267439	1.50515	fill_color=dpurple	chr1	1247283	1247310	0.90309	fill_color=dblue	chr1	1285958	1285985	1.11394	fill_color=dblue	chr1	1298173	1298200	1.04139	fill_color=dblue	chr1	1265481	1265508	0.30103	fill_color=dblue
chr1	1293611	1293638	0.60206	fill_color=dpurple	chr1	1281235	1281262	1.04139	fill_color=dpurple	chr1	1248447	1248474	1.36173	fill_color=dblue	chr1	1286052	1286079	0.69897	fill_color=dblue	chr1	1298677	1298704	0.845098	fill_color=dblue	chr1	1267412	1267439	0.69897	fill_color=dblue
chr1	1298173	1298200	1.4624	fill_color=dpurple	chr1	1285958	1285985	1.38021	fill_color=dpurple	chr1	1262812	1262839	1.78533	fill_color=dblue	chr1	1286281	1286308	0.477121	fill_color=dblue	chr1	1298958	1298985	1.04139	fill_color=dblue	chr1	1281235	1281262	0.477121	fill_color=dblue
chr1	1298677	1298704	1.23045	fill_color=dpurple	chr1	1286052	1286079	1.07918	fill_color=dpurple	chr1	1265039	1265066	1.04139	fill_color=dblue	chr1	1286326	1286353	0.30103	fill_color=dblue	chr1	1320218	1320245	0.69897	fill_color=dblue	chr1	1285958	1285985	0.954243	fill_color=dblue
chr1	1298958	1298985	1.32222	fill_color=dpurple	chr1	1286281	1286308	0.69897	fill_color=dpurple	chr1	1265481	1265508	1.716	fill_color=dblue	chr1	1293611	1293638	0.845098	fill_color=dblue	chr1	1321278	1321305	1.4624	fill_color=dblue	chr1	1286052	1286079	0	fill_color=dblue
chr1	1320218	1320245	0.477121	fill_color=dpurple	chr1	1286326	1286353	0.30103	fill_color=dpurple	chr1	1267412	1267439	1.41497	fill_color=dblue	chr1	1298173	1298200	1.41497	fill_color=dblue	chr1	1502086	1502113	1.49136	fill_color=dblue	chr1	1293611	1293638	0.60206	fill_color=dblue
chr1	1321278	1321305	1.6902	fill_color=dpurple	chr1	1293611	1293638	1.04139	fill_color=dpurple	chr1	1281235	1281262	0.90309	fill_color=dblue	chr1	1298677	1298704	1.716	fill_color=dblue	chr1	1510363	1510390	0.60206	fill_color=dblue	chr1	1298173	1298200	0.90309	fill_color=dblue
chr1	1502086	1502113	1.86332	fill_color=dpurple	chr1	1298173	1298200	1.49136	fill_color=dpurple	chr1	1285958	1285985	0.69897	fill_color=dblue	chr1	1298958	1298985	0.90309	fill_color=dblue	chr1	1543029	1543056	1.36173	fill_color=dblue	chr1	1298677	1298704	0.477121	fill_color=dblue
chr1	1543029	1543056	1.14613	fill_color=dpurple	chr1	1298677	1298704	2.07918	fill_color=dpurple	chr1	1286052	1286079	0.60206	fill_color=dblue	chr1	1320218	1320245	0.90309	fill_color=dblue	chr1	1562072	1562099	1.44716	fill_color=dblue	chr1	1298958	1298985	0.778151	fill_color=dblue
chr1	1562072	1562099	1.94448	fill_color=dpurple	chr1	1298958	1298985	1.25527	fill_color=dpurple	chr1	1286281	1286308	0	fill_color=dblue	chr1	1321278	1321305	0.60206	fill_color=dblue	chr1	1607076	1607103	1.69897	fill_color=dblue	chr1	1320218	1320245	1	fill_color=dblue
chr1	1607076	1607103	1.6902	fill_color=dpurple	chr1	1320218	1320245	1.41497	fill_color=dpurple	chr1	1286326	1286353	0	fill_color=dblue	chr1	1502086	1502113	1.5682	fill_color=dblue	chr1	1607379	1607406	1.70757	fill_color=dblue	chr1	1321278	1321305	1	fill_color=dblue
chr1	1607379	1607406	1.47712	fill_color=dpurple	chr1	1321278	1321305	0.477121	fill_color=dpurple	chr1	1293611	1293638	0.845098	fill_color=dblue	chr1	1510363	1510390	1.27875	fill_color=dblue	chr1	1607751	1607778	1.62325	fill_color=dblue	chr1	1502086	1502113	0.69897	fill_color=dblue
chr1	1607751	1607778	0.69897	fill_color=dpurple	chr1	1502086	1502113	1.61278	fill_color=dpurple	chr1	1298173	1298200	1.50515	fill_color=dblue	chr1	1543029	1543056	1.6902	fill_color=dblue	chr1	1609240	1609267	1.51851	fill_color=dblue	chr1	1543029	1543056	1.04139	fill_color=dblue
chr1	1609240	1609267	1.64345	fill_color=dpurple	chr1	1510363	1510390	1.57978	fill_color=dpurple	chr1	1298677	1298704	1.64345	fill_color=dblue	chr1	1562072	1562099	1.65321	fill_color=dblue	chr1	1609852	1609879	1.30103	fill_color=dblue	chr1	1562072	1562099	1.32222	fill_color=dblue
chr1	1609852	1609879	0.90309	fill_color=dpurple	chr1	1543029	1543056	1.81291	fill_color=dpurple	chr1	1298958	1298985	0.90309	fill_color=dblue	chr1	1563189	1563216	1.38021	fill_color=dblue	chr1	1643105	1643132	1.34242	fill_color=dblue	chr1	1607076	1607103	1.20412	fill_color=dblue
chr1	1643105	1643132	0.60206	fill_color=dpurple	chr1	1562072	1562099	1.716	fill_color=dpurple	chr1	1320218	1320245	1.04139	fill_color=dblue	chr1	1607076	1607103	1.70757	fill_color=dblue	chr1	1648962	1648989	1.30103	fill_color=dblue	chr1	1607379	1607406	1.62325	fill_color=dblue
chr1	1648962	1648989	1.43136	fill_color=dpurple	chr1	1563189	1563216	1.77085	fill_color=dpurple	chr1	1321278	1321305	0.60206	fill_color=dblue	chr1	1607379	1607406	1.95424	fill_color=dblue	chr1	1655692	1655719	1.17609	fill_color=dblue	chr1	1607751	1607778	1.49136	fill_color=dblue
chr1	1655692	1655719	1	fill_color=dpurple	chr1	1607076	1607103	1.8451	fill_color=dpurple	chr1	1502086	1502113	1.47712	fill_color=dblue	chr1	1607751	1607778	1.11394	fill_color=dblue	chr1	1676561	1676588	1.75587	fill_color=dblue	chr1	1609240	1609267	1.57978	fill_color=dblue
chr1	1676561	1676588	1.5563	fill_color=dpurple	chr1	1607379	1607406	2.13354	fill_color=dpurple	chr1	1510363	1510390	1.27875	fill_color=dblue	chr1	1609240	1609267	1.98227	fill_color=dblue	chr1	1688528	1688555	0.845098	fill_color=dblue	chr1	1609852	1609879	0.90309	fill_color=dblue
chr1	1688528	1688555	1.60206	fill_color=dpurple	chr1	1607751	1607778	1.51851	fill_color=dpurple	chr1	1543029	1543056	1.63347	fill_color=dblue	chr1	1609852	1609879	1.23045	fill_color=dblue	chr1	1688625	1688652	0.954243	fill_color=dblue	chr1	1643105	1643132	1.17609	fill_color=dblue
chr1	1688625	1688652	1.14613	fill_color=dpurple	chr1	1609240	1609267	2.13354	fill_color=dpurple	chr1	1562072	1562099	1.27875	fill_color=dblue	chr1	1643105	1643132	1.30103	fill_color=dblue	chr1	1689965	1689992	1.25527	fill_color=dblue	chr1	1648962	1648989	1.64345	fill_color=dblue
chr1	1689965	1689992	1.6902	fill_color=dpurple	chr1	1609852	1609879	1.44716	fill_color=dpurple	chr1	1563189	1563216	1.44716	fill_color=dblue	chr1	1648962	1648989	1.32222	fill_color=dblue	chr1	1700800	1700827	0.845098	fill_color=dblue	chr1	1655692	1655719	1.20412	fill_color=dblue
chr1	1700800	1700827	0.30103	fill_color=dpurple	chr1	1643105	1643132	1.64345	fill_color=dpurple	chr1	1607076	1607103	1.6721	fill_color=dblue	chr1	1655692	1655719	1.20412	fill_color=dblue	chr1	1701213	1701240	0.477121	fill_color=dblue	chr1	1676561	1676588	1.4624	fill_color=dblue
chr1	1701213	1701240	1.36173	fill_color=dpurple	chr1	1648962	1648989	1.49136	fill_color=dpurple	chr1	1607379	1607406	1.98227	fill_color=dblue	chr1	1676561	1676588	1.44716	fill_color=dblue	chr1	1707078	1707105	1.88081	fill_color=dblue	chr1	1688528	1688555	1.20412	fill_color=dblue
chr1	1707078	1707105	1.50515	fill_color=dpurple	chr1	1655692	1655719	1.49136	fill_color=dpurple	chr1	1607751	1607778	1.25527	fill_color=dblue	chr1	1688528	1688555	1.64345	fill_color=dblue	chr1	1710037	1710064	1.5563	fill_color=dblue	chr1	1688625	1688652	1.07918	fill_color=dblue
chr1	1710037	1710064	0.30103	fill_color=dpurple	chr1	1676561	1676588	1.70757	fill_color=dpurple	chr1	1609240	1609267	1.9345	fill_color=dblue	chr1	1688625	1688652	1.68124	fill_color=dblue	chr1	1723558	1723585	1.83885	fill_color=dblue	chr1	1689965	1689992	1.6721	fill_color=dblue
chr1	1723558	1723585	1.81954	fill_color=dpurple	chr1	1688528	1688555	1.74036	fill_color=dpurple	chr1	1609852	1609879	1.41497	fill_color=dblue	chr1	1689965	1689992	1.63347	fill_color=dblue	chr1	1729726	1729753	1.25527	fill_color=dblue	chr1	1700800	1700827	1.11394	fill_color=dblue
chr1	1729726	1729753	1.11394	fill_color=dpurple	chr1	1688625	1688652	1.72428	fill_color=dpurple	chr1	1636095	1636122	0	fill_color=dblue	chr1	1700800	1700827	1.39794	fill_color=dblue	chr1	1732680	1732707	1.39794	fill_color=dblue	chr1	1701213	1701240	0.954243	fill_color=dblue
chr1	1732680	1732707	1.38021	fill_color=dpurple	chr1	1689965	1689992	1.88081	fill_color=dpurple	chr1	1643105	1643132	1.39794	fill_color=dblue	chr1	1701213	1701240	1.07918	fill_color=dblue	chr1	1740104	1740131	1.04139	fill_color=dblue	chr1	1707078	1707105	1.51851	fill_color=dblue
chr1	1740104	1740131	1.11394	fill_color=dpurple	chr1	1700800	1700827	1.36173	fill_color=dpurple	chr1	1648962	1648989	1.36173	fill_color=dblue	chr1	1707078	1707105	1.11394	fill_color=dblue	chr1	1745610	1745637	0.90309	fill_color=dblue	chr1	1710037	1710064	1.39794	fill_color=dblue
chr1	1745610	1745637	0.845098	fill_color=dpurple	chr1	1701213	1701240	1.27875	fill_color=dpurple	chr1	1655692	1655719	1.34242	fill_color=dblue	chr1	1710037	1710064	1.39794	fill_color=dblue	chr1	1755512	1755539	0.778151	fill_color=dblue	chr1	1723558	1723585	1.30103	fill_color=dblue
chr1	1755512	1755539	1.25527	fill_color=dpurple	chr1	1707078	1707105	1.60206	fill_color=dpurple	chr1	1676561	1676588	1.63347	fill_color=dblue	chr1	1720199	1720226	0.477121	fill_color=dblue	chr1	1760357	1760384	0.845098	fill_color=dblue	chr1	1729726	1729753	0.954243	fill_color=dblue
chr1	1760357	1760384	1.4624	fill_color=dpurple	chr1	1710037	1710064	1.63347	fill_color=dpurple	chr1	1688528	1688555	1.5563	fill_color=dblue	chr1	1723558	1723585	1.78533	fill_color=dblue	chr1	1779481	1779508	1.32222	fill_color=dblue	chr1	1732680	1732707	1.43136	fill_color=dblue
chr1	1779481	1779508	1.25527	fill_color=dpurple	chr1	1720199	1720226	1.11394	fill_color=dpurple	chr1	1688625	1688652	1.47712	fill_color=dblue	chr1	1729726	1729753	1.38021	fill_color=dblue	chr1	1780807	1780834	1.6902	fill_color=dblue	chr1	1740104	1740131	0.954243	fill_color=dblue
chr1	1780807	1780834	1.89209	fill_color=dpurple	chr1	1723558	1723585	2.04139	fill_color=dpurple	chr1	1689965	1689992	1.68124	fill_color=dblue	chr1	1732680	1732707	1.20412	fill_color=dblue	chr1	1785901	1785928	0.845098	fill_color=dblue	chr1	1745610	1745637	0.778151	fill_color=dblue
chr1	1785901	1785928	0.954243	fill_color=dpurple	chr1	1729726	1729753	1.62325	fill_color=dpurple	chr1	1700800	1700827	1.07918	fill_color=dblue	chr1	1740104	1740131	0.30103	fill_color=dblue	chr1	1799516	1799543	1.32222	fill_color=dblue	chr1	1755512	1755539	0.477121	fill_color=dblue
chr1	1799516	1799543	0.778151	fill_color=dpurple	chr1	1732680	1732707	1.23045	fill_color=dpurple	chr1	1701213	1701240	0.90309	fill_color=dblue	chr1	1745610	1745637	1.65321	fill_color=dblue	chr1	1802255	1802282	1.20412	fill_color=dblue	chr1	1760357	1760384	0.778151	fill_color=dblue
chr1	1802255	1802282	1	fill_color=dpurple	chr1	1740104	1740131	0.845098	fill_color=dpurple	chr1	1707078	1707105	1.14613	fill_color=dblue	chr1	1755512	1755539	1.65321	fill_color=dblue	chr1	1803518	1803545	1.47712	fill_color=dblue	chr1	1779481	1779508	1.5563	fill_color=dblue
chr1	1803518	1803545	1.11394	fill_color=dpurple	chr1	1745610	1745637	1.65321	fill_color=dpurple	chr1	1710037	1710064	1.20412	fill_color=dblue	chr1	1760357	1760384	1.07918	fill_color=dblue	chr1	1806543	1806570	0.30103	fill_color=dblue	chr1	1780807	1780834	1.59106	fill_color=dblue
chr1	1806543	1806570	0	fill_color=dpurple	chr1	1755512	1755539	1.77085	fill_color=dpurple	chr1	1720199	1720226	0.60206	fill_color=dblue	chr1	1779481	1779508	1.91381	fill_color=dblue	chr1	1813443	1813470	1.25527	fill_color=dblue	chr1	1785901	1785928	1.07918	fill_color=dblue
chr1	1813443	1813470	1.61278	fill_color=dpurple	chr1	1760357	1760384	1.04139	fill_color=dpurple	chr1	1723558	1723585	1.78533	fill_color=dblue	chr1	1780807	1780834	1.43136	fill_color=dblue	chr1	1818143	1818170	1.27875	fill_color=dblue	chr1	1799516	1799543	1.17609	fill_color=dblue
chr1	1818143	1818170	2.07188	fill_color=dpurple	chr1	1779481	1779508	1.86332	fill_color=dpurple	chr1	1729726	1729753	1.25527	fill_color=dblue	chr1	1785901	1785928	1.43136	fill_color=dblue	chr1	1818919	1818946	0.845098	fill_color=dblue	chr1	1802255	1802282	0.845098	fill_color=dblue
chr1	1818919	1818946	1.61278	fill_color=dpurple	chr1	1780807	1780834	1.86332	fill_color=dpurple	chr1	1732680	1732707	1.27875	fill_color=dblue	chr1	1799516	1799543	1.27875	fill_color=dblue	chr1	1821861	1821888	1.36173	fill_color=dblue	chr1	1803518	1803545	1.65321	fill_color=dblue
chr1	1821861	1821888	1.04139	fill_color=dpurple	chr1	1785901	1785928	1.53148	fill_color=dpurple	chr1	1740104	1740131	0.954243	fill_color=dblue	chr1	1803518	1803545	1.77085	fill_color=dblue	chr1	1822385	1822412	1.07918	fill_color=dblue	chr1	1806543	1806570	0.477121	fill_color=dblue
chr1	1822385	1822412	1.72428	fill_color=dpurple	chr1	1799516	1799543	1.36173	fill_color=dpurple	chr1	1745610	1745637	1.60206	fill_color=dblue	chr1	1806543	1806570	0.954243	fill_color=dblue	chr1	1856823	1856850	1.14613	fill_color=dblue	chr1	1813443	1813470	1.17609	fill_color=dblue
chr1	1856823	1856850	0.69897	fill_color=dpurple	chr1	1803518	1803545	1.94448	fill_color=dpurple	chr1	1755512	1755539	1.49136	fill_color=dblue	chr1	1818143	1818170	1.76343	fill_color=dblue	chr1	1869608	1869635	1.57978	fill_color=dblue	chr1	1818143	1818170	1.25527	fill_color=dblue
chr1	1869608	1869635	1.11394	fill_color=dpurple	chr1	1806543	1806570	1	fill_color=dpurple	chr1	1760357	1760384	1.14613	fill_color=dblue	chr1	1818919	1818946	0.69897	fill_color=dblue	chr1	1870941	1870968	1.20412	fill_color=dblue	chr1	1818919	1818946	1	fill_color=dblue
chr1	1870941	1870968	0.90309	fill_color=dpurple	chr1	1813443	1813470	0	fill_color=dpurple	chr1	1779481	1779508	1.85126	fill_color=dblue	chr1	1821861	1821888	1.53148	fill_color=dblue	chr1	1871391	1871418	1.30103	fill_color=dblue	chr1	1821861	1821888	1	fill_color=dblue
chr1	1871391	1871418	0.954243	fill_color=dpurple	chr1	1818143	1818170	1.81954	fill_color=dpurple	chr1	1780807	1780834	1.5682	fill_color=dblue	chr1	1822385	1822412	1.17609	fill_color=dblue	chr1	1877550	1877577	1.11394	fill_color=dblue	chr1	1822385	1822412	0.60206	fill_color=dblue
chr1	1877550	1877577	0.60206	fill_color=dpurple	chr1	1818919	1818946	1.04139	fill_color=dpurple	chr1	1785901	1785928	1.23045	fill_color=dblue	chr1	1856823	1856850	1.53148	fill_color=dblue	chr1	1888117	1888144	1.34242	fill_color=dblue	chr1	1856823	1856850	1	fill_color=dblue
chr1	1888117	1888144	1.07918	fill_color=dpurple	chr1	1821861	1821888	1.77085	fill_color=dpurple	chr1	1799516	1799543	0.778151	fill_color=dblue	chr1	1869608	1869635	1.5563	fill_color=dblue	chr1	1925381	1925408	1.17609	fill_color=dblue	chr1	1869608	1869635	1.6721	fill_color=dblue
chr1	1925381	1925408	0.30103	fill_color=dpurple	chr1	1822385	1822412	1.5682	fill_color=dpurple	chr1	1803518	1803545	1.8451	fill_color=dblue	chr1	1870941	1870968	1	fill_color=dblue	chr1	1932007	1932034	0.90309	fill_color=dblue	chr1	1870941	1870968	0.778151	fill_color=dblue
chr1	1932007	1932034	0.477121	fill_color=dpurple	chr1	1856823	1856850	1.4624	fill_color=dpurple	chr1	1806543	1806570	0.845098	fill_color=dblue	chr1	1871391	1871418	1.44716	fill_color=dblue	chr1	1932057	1932084	0	fill_color=dblue	chr1	1871391	1871418	1	fill_color=dblue
chr1	1936660	1936687	0.778151	fill_color=dpurple	chr1	1869608	1869635	1.79934	fill_color=dpurple	chr1	1818143	1818170	1.66276	fill_color=dblue	chr1	1877550	1877577	1.27875	fill_color=dblue	chr1	1962570	1962597	0.69897	fill_color=dblue	chr1	1877550	1877577	0.69897	fill_color=dblue
chr1	1962570	1962597	1.17609	fill_color=dpurple	chr1	1870941	1870968	1.20412	fill_color=dpurple	chr1	1818919	1818946	0.778151	fill_color=dblue	chr1	1888117	1888144	1.66276	fill_color=dblue	chr1	1969327	1969354	1.07918	fill_color=dblue	chr1	1888117	1888144	1.25527	fill_color=dblue
chr1	1969327	1969354	1.85733	fill_color=dpurple	chr1	1871391	1871418	1.78533	fill_color=dpurple	chr1	1821861	1821888	1.54407	fill_color=dblue	chr1	1925381	1925408	1.54407	fill_color=dblue	chr1	1970695	1970722	1.68124	fill_color=dblue	chr1	1925381	1925408	1.14613	fill_color=dblue
chr1	1970695	1970722	0.90309	fill_color=dpurple	chr1	1877550	1877577	1.47712	fill_color=dpurple	chr1	1822385	1822412	1.39794	fill_color=dblue	chr1	1932007	1932034	1.04139	fill_color=dblue	chr1	1971343	1971370	1.43136	fill_color=dblue	chr1	1932007	1932034	1.14613	fill_color=dblue
chr1	1971343	1971370	1.44716	fill_color=dpurple	chr1	1888117	1888144	1.80618	fill_color=dpurple	chr1	1856823	1856850	1.51851	fill_color=dblue	chr1	1932057	1932084	1.50515	fill_color=dblue	chr1	1977628	1977655	0.60206	fill_color=dblue	chr1	1932057	1932084	0.477121	fill_color=dblue
chr1	1977628	1977655	0.90309	fill_color=dpurple	chr1	1925381	1925408	1.69897	fill_color=dpurple	chr1	1869608	1869635	1.47712	fill_color=dblue	chr1	1936660	1936687	0.30103	fill_color=dblue	chr1	1988534	1988561	1.39794	fill_color=dblue	chr1	1936660	1936687	0	fill_color=dblue
chr1	1988534	1988561	1.53148	fill_color=dpurple	chr1	1932007	1932034	1.36173	fill_color=dpurple	chr1	1870941	1870968	0.778151	fill_color=dblue	chr1	1962570	1962597	0.845098	fill_color=dblue	chr1	1990967	1990994	0.90309	fill_color=dblue	chr1	1969327	1969354	1.54407	fill_color=dblue
chr1	1990967	1990994	0	fill_color=dpurple	chr1	1932057	1932084	1.60206	fill_color=dpurple	chr1	1871391	1871418	1.4624	fill_color=dblue	chr1	1969327	1969354	1.17609	fill_color=dblue	chr1	1996358	1996385	1.27875	fill_color=dblue	chr1	1970695	1970722	0.778151	fill_color=dblue
chr1	1996358	1996385	1.62325	fill_color=dpurple	chr1	1936660	1936687	0.69897	fill_color=dpurple	chr1	1877550	1877577	1.14613	fill_color=dblue	chr1	1970695	1970722	0.69897	fill_color=dblue	chr1	1996460	1996487	0.778151	fill_color=dblue	chr1	1971343	1971370	1.41497	fill_color=dblue
chr1	1996460	1996487	1	fill_color=dpurple	chr1	1962570	1962597	0.477121	fill_color=dpurple	chr1	1888117	1888144	1.50515	fill_color=dblue	chr1	1971343	1971370	1.38021	fill_color=dblue	chr1	1998039	1998066	1.25527	fill_color=dblue	chr1	1977628	1977655	0.30103	fill_color=dblue
chr1	1998039	1998066	1.17609	fill_color=dpurple	chr1	1969327	1969354	1.27875	fill_color=dpurple	chr1	1925381	1925408	1.64345	fill_color=dblue	chr1	1977628	1977655	0.778151	fill_color=dblue	chr1	2022417	2022444	1	fill_color=dblue	chr1	1988534	1988561	1.38021	fill_color=dblue
chr1	2022417	2022444	0.477121	fill_color=dpurple	chr1	1970695	1970722	1.43136	fill_color=dpurple	chr1	1932007	1932034	1.25527	fill_color=dblue	chr1	1988534	1988561	0.778151	fill_color=dblue	chr1	2044578	2044605	0.90309	fill_color=dblue	chr1	1990967	1990994	0.778151	fill_color=dblue
chr1	2044578	2044605	1.41497	fill_color=dpurple	chr1	1971343	1971370	1.74819	fill_color=dpurple	chr1	1932057	1932084	1.49136	fill_color=dblue	chr1	1990967	1990994	0.69897	fill_color=dblue	chr1	2057247	2057274	1.25527	fill_color=dblue	chr1	1996358	1996385	1.43136	fill_color=dblue
chr1	2057247	2057274	1.27875	fill_color=dpurple	chr1	1977628	1977655	1.20412	fill_color=dpurple	chr1	1936660	1936687	0.60206	fill_color=dblue	chr1	1996358	1996385	1.30103	fill_color=dblue	chr1	2057940	2057967	1.39794	fill_color=dblue	chr1	1996460	1996487	0.778151	fill_color=dblue
chr1	2057940	2057967	1.14613	fill_color=dpurple	chr1	1988534	1988561	1.25527	fill_color=dpurple	chr1	1962570	1962597	0.845098	fill_color=dblue	chr1	1996460	1996487	1.23045	fill_color=dblue	chr1	2059468	2059495	1.34242	fill_color=dblue	chr1	1998039	1998066	1.11394	fill_color=dblue
chr1	2059468	2059495	1.51851	fill_color=dpurple	chr1	1990967	1990994	1	fill_color=dpurple	chr1	1969327	1969354	1.07918	fill_color=dblue	chr1	1998039	1998066	0.778151	fill_color=dblue	chr1	2059498	2059525	0.477121	fill_color=dblue	chr1	2022417	2022444	0.845098	fill_color=dblue
chr1	2059498	2059525	0.69897	fill_color=dpurple	chr1	1996358	1996385	1.32222	fill_color=dpurple	chr1	1970695	1970722	1	fill_color=dblue	chr1	2022417	2022444	0.30103	fill_color=dblue	chr1	2059761	2059788	1.23045	fill_color=dblue	chr1	2044578	2044605	1.49136	fill_color=dblue
chr1	2059761	2059788	1.49136	fill_color=dpurple	chr1	1996460	1996487	1.07918	fill_color=dpurple	chr1	1971343	1971370	1.60206	fill_color=dblue	chr1	2044578	2044605	1.70757	fill_color=dblue	chr1	2059857	2059884	0.60206	fill_color=dblue	chr1	2057247	2057274	1.17609	fill_color=dblue
chr1	2059857	2059884	1.43136	fill_color=dpurple	chr1	1998039	1998066	1.25527	fill_color=dpurple	chr1	1977628	1977655	0.845098	fill_color=dblue	chr1	2057247	2057274	0.90309	fill_color=dblue	chr1	2060037	2060064	0.778151	fill_color=dblue	chr1	2057940	2057967	1.51851	fill_color=dblue
chr1	2060037	2060064	0.477121	fill_color=dpurple	chr1	2022417	2022444	0.69897	fill_color=dpurple	chr1	1988534	1988561	0.69897	fill_color=dblue	chr1	2057940	2057967	1.11394	fill_color=dblue	chr1	2060492	2060519	0.90309	fill_color=dblue	chr1	2059468	2059495	1.32222	fill_color=dblue
chr1	2060492	2060519	0	fill_color=dpurple	chr1	2044578	2044605	1.66276	fill_color=dpurple	chr1	1990967	1990994	0.90309	fill_color=dblue	chr1	2059468	2059495	1.51851	fill_color=dblue	chr1	2063119	2063146	0.477121	fill_color=dblue	chr1	2059498	2059525	0.30103	fill_color=dblue
chr1	2063119	2063146	0.69897	fill_color=dpurple	chr1	2057247	2057274	1.34242	fill_color=dpurple	chr1	1996358	1996385	1.14613	fill_color=dblue	chr1	2059498	2059525	0.477121	fill_color=dblue	chr1	2071911	2071938	1.86332	fill_color=dblue	chr1	2059761	2059788	1.25527	fill_color=dblue
chr1	2071911	2071938	1.81291	fill_color=dpurple	chr1	2057940	2057967	1	fill_color=dpurple	chr1	1996460	1996487	1.20412	fill_color=dblue	chr1	2059761	2059788	1.20412	fill_color=dblue	chr1	2079251	2079278	0.69897	fill_color=dblue	chr1	2059857	2059884	0.778151	fill_color=dblue
chr1	2079251	2079278	0.90309	fill_color=dpurple	chr1	2059468	2059495	1.716	fill_color=dpurple	chr1	1998039	1998066	0.845098	fill_color=dblue	chr1	2059857	2059884	1.62325	fill_color=dblue	chr1	2091817	2091844	1.23045	fill_color=dblue	chr1	2060037	2060064	0.30103	fill_color=dblue
chr1	2091817	2091844	1.32222	fill_color=dpurple	chr1	2059498	2059525	0.60206	fill_color=dpurple	chr1	2022417	2022444	0.69897	fill_color=dblue	chr1	2060037	2060064	1.30103	fill_color=dblue	chr1	2092562	2092589	0	fill_color=dblue	chr1	2060454	2060481	0.30103	fill_color=dblue
chr1	2092562	2092589	0	fill_color=dpurple	chr1	2059761	2059788	1.62325	fill_color=dpurple	chr1	2044578	2044605	1.63347	fill_color=dblue	chr1	2060454	2060481	0.30103	fill_color=dblue	chr1	2092959	2092986	0.477121	fill_color=dblue	chr1	2060492	2060519	0.30103	fill_color=dblue
chr1	2092959	2092986	0	fill_color=dpurple	chr1	2059857	2059884	1.72428	fill_color=dpurple	chr1	2057247	2057274	1.07918	fill_color=dblue	chr1	2060492	2060519	0.69897	fill_color=dblue	chr1	2093039	2093066	0.60206	fill_color=dblue	chr1	2063119	2063146	0.30103	fill_color=dblue
chr1	2093039	2093066	0.477121	fill_color=dpurple	chr1	2060037	2060064	1.51851	fill_color=dpurple	chr1	2057940	2057967	1.07918	fill_color=dblue	chr1	2063119	2063146	0.60206	fill_color=dblue	chr1	2141550	2141577	1.36173	fill_color=dblue	chr1	2071911	2071938	1.73239	fill_color=dblue
chr1	2141550	2141577	0	fill_color=dpurple	chr1	2060454	2060481	0.845098	fill_color=dpurple	chr1	2059468	2059495	1.41497	fill_color=dblue	chr1	2071911	2071938	1.47712	fill_color=dblue	chr1	2148835	2148862	1.38021	fill_color=dblue	chr1	2079251	2079278	1.04139	fill_color=dblue
chr1	2148835	2148862	0.30103	fill_color=dpurple	chr1	2060492	2060519	1.07918	fill_color=dpurple	chr1	2059498	2059525	0.778151	fill_color=dblue	chr1	2079251	2079278	1.41497	fill_color=dblue	chr1	2149494	2149521	0.778151	fill_color=dblue	chr1	2091817	2091844	1.39794	fill_color=dblue
chr1	2149494	2149521	0.60206	fill_color=dpurple	chr1	2063119	2063146	0.69897	fill_color=dpurple	chr1	2059761	2059788	1.20412	fill_color=dblue	chr1	2087740	2087767	0.30103	fill_color=dblue	chr1	2158985	2159012	1.14613	fill_color=dblue	chr1	2092562	2092589	0	fill_color=dblue
chr1	2158985	2159012	1.43136	fill_color=dpurple	chr1	2071911	2071938	1.77815	fill_color=dpurple	chr1	2059857	2059884	1.43136	fill_color=dblue	chr1	2091817	2091844	1.8451	fill_color=dblue	chr1	2159439	2159466	1.68124	fill_color=dblue	chr1	2092959	2092986	0.30103	fill_color=dblue
chr1	2159439	2159466	0.69897	fill_color=dpurple	chr1	2079251	2079278	1.57978	fill_color=dpurple	chr1	2060037	2060064	1.20412	fill_color=dblue	chr1	2092562	2092589	0	fill_color=dblue	chr1	2159789	2159816	0.778151	fill_color=dblue	chr1	2093039	2093066	0	fill_color=dblue
chr1	2181549	2181576	1.79934	fill_color=dpurple	chr1	2087740	2087767	0	fill_color=dpurple	chr1	2060454	2060481	0.60206	fill_color=dblue	chr1	2141550	2141577	1.11394	fill_color=dblue	chr1	2181549	2181576	1.39794	fill_color=dblue	chr1	2141550	2141577	0.954243	fill_color=dblue
chr1	2181690	2181717	1	fill_color=dpurple	chr1	2091817	2091844	2.03342	fill_color=dpurple	chr1	2060492	2060519	0.477121	fill_color=dblue	chr1	2148835	2148862	1.25527	fill_color=dblue	chr1	2181690	2181717	1.04139	fill_color=dblue	chr1	2148835	2148862	1.07918	fill_color=dblue
chr1	2183113	2183140	1.86923	fill_color=dpurple	chr1	2092562	2092589	0.90309	fill_color=dpurple	chr1	2063119	2063146	0.477121	fill_color=dblue	chr1	2149494	2149521	0.60206	fill_color=dblue	chr1	2183113	2183140	0.90309	fill_color=dblue	chr1	2149494	2149521	0.778151	fill_color=dblue
chr1	2183463	2183490	0.954243	fill_color=dpurple	chr1	2141550	2141577	1.27875	fill_color=dpurple	chr1	2071911	2071938	1.49136	fill_color=dblue	chr1	2158985	2159012	0	fill_color=dblue	chr1	2183463	2183490	1.72428	fill_color=dblue	chr1	2158985	2159012	1	fill_color=dblue
chr1	2183828	2183855	0.69897	fill_color=dpurple	chr1	2148835	2148862	1.57978	fill_color=dpurple	chr1	2079251	2079278	1.30103	fill_color=dblue	chr1	2159439	2159466	1.81291	fill_color=dblue	chr1	2183828	2183855	1.20412	fill_color=dblue	chr1	2159439	2159466	1.68124	fill_color=dblue
chr1	2183948	2183975	0.90309	fill_color=dpurple	chr1	2149494	2149521	0.69897	fill_color=dpurple	chr1	2091817	2091844	1.83251	fill_color=dblue	chr1	2159717	2159744	0.845098	fill_color=dblue	chr1	2189116	2189143	0.69897	fill_color=dblue	chr1	2159671	2159698	0	fill_color=dblue
chr1	2189116	2189143	1.04139	fill_color=dpurple	chr1	2158985	2159012	0.778151	fill_color=dpurple	chr1	2092562	2092589	0.60206	fill_color=dblue	chr1	2159789	2159816	2.11059	fill_color=dblue	chr1	2189149	2189176	1.04139	fill_color=dblue	chr1	2181549	2181576	1.39794	fill_color=dblue
chr1	2189149	2189176	0.30103	fill_color=dpurple	chr1	2159439	2159466	1.90309	fill_color=dpurple	chr1	2092959	2092986	0	fill_color=dblue	chr1	2181549	2181576	1.78533	fill_color=dblue	chr1	2189182	2189209	1.27875	fill_color=dblue	chr1	2181690	2181717	0.845098	fill_color=dblue
chr1	2189182	2189209	0	fill_color=dpurple	chr1	2159717	2159744	0.477121	fill_color=dpurple	chr1	2141550	2141577	1.34242	fill_color=dblue	chr1	2181690	2181717	1.27875	fill_color=dblue	chr1	2194445	2194472	0.845098	fill_color=dblue	chr1	2183113	2183140	1.54407	fill_color=dblue
chr1	2194445	2194472	0.477121	fill_color=dpurple	chr1	2159789	2159816	2.23045	fill_color=dpurple	chr1	2148835	2148862	1.30103	fill_color=dblue	chr1	2183113	2183140	1.51851	fill_color=dblue	chr1	2194544	2194571	1.04139	fill_color=dblue	chr1	2183463	2183490	1.14613	fill_color=dblue
chr1	2194544	2194571	1.11394	fill_color=dpurple	chr1	2181549	2181576	1.99564	fill_color=dpurple	chr1	2149494	2149521	0.60206	fill_color=dblue	chr1	2183463	2183490	1.47712	fill_color=dblue	chr1	2194810	2194837	1.34242	fill_color=dblue	chr1	2183828	2183855	1.04139	fill_color=dblue
chr1	2194734	2194761	0.778151	fill_color=dpurple	chr1	2181690	2181717	1.44716	fill_color=dpurple	chr1	2158985	2159012	0	fill_color=dblue	chr1	2183828	2183855	0.69897	fill_color=dblue	chr1	2195000	2195027	0.69897	fill_color=dblue	chr1	2183948	2183975	1	fill_color=dblue
chr1	2194810	2194837	1.34242	fill_color=dpurple	chr1	2183113	2183140	1.716	fill_color=dpurple	chr1	2159439	2159466	1.74819	fill_color=dblue	chr1	2183948	2183975	1.53148	fill_color=dblue	chr1	2195038	2195065	1.23045	fill_color=dblue	chr1	2189116	2189143	0.90309	fill_color=dblue
chr1	2195000	2195027	1.14613	fill_color=dpurple	chr1	2183463	2183490	1.65321	fill_color=dpurple	chr1	2159717	2159744	0	fill_color=dblue	chr1	2189116	2189143	1.90849	fill_color=dblue	chr1	2195114	2195141	1.66276	fill_color=dblue	chr1	2189149	2189176	0	fill_color=dblue
chr1	2195038	2195065	1.39794	fill_color=dpurple	chr1	2183828	2183855	1.30103	fill_color=dpurple	chr1	2159789	2159816	2.0607	fill_color=dblue	chr1	2189149	2189176	0.69897	fill_color=dblue	chr1	2202102	2202129	1	fill_color=dblue	chr1	2189182	2189209	1.04139	fill_color=dblue
chr1	2195114	2195141	1.4624	fill_color=dpurple	chr1	2183948	2183975	1.73239	fill_color=dpurple	chr1	2181549	2181576	1.83885	fill_color=dblue	chr1	2189182	2189209	0.477121	fill_color=dblue	chr1	2225060	2225087	1.27875	fill_color=dblue	chr1	2194445	2194472	0.90309	fill_color=dblue
chr1	2202102	2202129	0.60206	fill_color=dpurple	chr1	2189116	2189143	1.94448	fill_color=dpurple	chr1	2181690	2181717	1.20412	fill_color=dblue	chr1	2194445	2194472	0.60206	fill_color=dblue	chr1	2229509	2229536	1.11394	fill_color=dblue	chr1	2194544	2194571	1.20412	fill_color=dblue
chr1	2225060	2225087	1.41497	fill_color=dpurple	chr1	2189149	2189176	0.60206	fill_color=dpurple	chr1	2183113	2183140	1.36173	fill_color=dblue	chr1	2194544	2194571	0.30103	fill_color=dblue	chr1	2238913	2238940	1.5682	fill_color=dblue	chr1	2194734	2194761	0.90309	fill_color=dblue
chr1	2229509	2229536	0.30103	fill_color=dpurple	chr1	2189182	2189209	0.778151	fill_color=dpurple	chr1	2183463	2183490	1.44716	fill_color=dblue	chr1	2194810	2194837	1.92942	fill_color=dblue	chr1	2246838	2246865	0	fill_color=dblue	chr1	2194810	2194837	1.70757	fill_color=dblue
chr1	2238913	2238940	1.4624	fill_color=dpurple	chr1	2194445	2194472	0.69897	fill_color=dpurple	chr1	2183828	2183855	0.845098	fill_color=dblue	chr1	2195038	2195065	0.60206	fill_color=dblue	chr1	2249611	2249638	1.47712	fill_color=dblue	chr1	2195000	2195027	0.845098	fill_color=dblue
chr1	2246838	2246865	0.30103	fill_color=dpurple	chr1	2194810	2194837	2.07918	fill_color=dpurple	chr1	2183948	2183975	1.4624	fill_color=dblue	chr1	2195114	2195141	1.86923	fill_color=dblue	chr1	2249914	2249941	0.954243	fill_color=dblue	chr1	2195038	2195065	1.41497	fill_color=dblue
chr1	2249611	2249638	1.34242	fill_color=dpurple	chr1	2195038	2195065	1.11394	fill_color=dpurple	chr1	2189116	2189143	1.74819	fill_color=dblue	chr1	2202102	2202129	0.30103	fill_color=dblue	chr1	2252444	2252471	1.47712	fill_color=dblue	chr1	2195114	2195141	1.83885	fill_color=dblue
chr1	2249914	2249941	1.61278	fill_color=dpurple	chr1	2195114	2195141	2.04139	fill_color=dpurple	chr1	2189149	2189176	0.90309	fill_color=dblue	chr1	2225060	2225087	1.32222	fill_color=dblue	chr1	2259932	2259959	1.11394	fill_color=dblue	chr1	2202102	2202129	0.90309	fill_color=dblue
chr1	2252444	2252471	0.69897	fill_color=dpurple	chr1	2202102	2202129	1.20412	fill_color=dpurple	chr1	2189182	2189209	0.778151	fill_color=dblue	chr1	2229509	2229536	1.72428	fill_color=dblue	chr1	2263946	2263973	1.53148	fill_color=dblue	chr1	2225060	2225087	1.23045	fill_color=dblue
chr1	2259932	2259959	1.17609	fill_color=dpurple	chr1	2225060	2225087	1.78533	fill_color=dpurple	chr1	2194445	2194472	0.30103	fill_color=dblue	chr1	2238913	2238940	1.04139	fill_color=dblue	chr1	2278367	2278394	0.60206	fill_color=dblue	chr1	2238913	2238940	1.34242	fill_color=dblue
chr1	2263946	2263973	1.07918	fill_color=dpurple	chr1	2229509	2229536	2.02938	fill_color=dpurple	chr1	2194810	2194837	1.94939	fill_color=dblue	chr1	2249611	2249638	1.49136	fill_color=dblue	chr1	2302776	2302803	0.845098	fill_color=dblue	chr1	2249611	2249638	1.5563	fill_color=dblue
chr1	2278367	2278394	0.30103	fill_color=dpurple	chr1	2238913	2238940	1.34242	fill_color=dpurple	chr1	2195038	2195065	0.69897	fill_color=dblue	chr1	2249914	2249941	1.57978	fill_color=dblue	chr1	2325420	2325447	0.30103	fill_color=dblue	chr1	2249914	2249941	1	fill_color=dblue
chr1	2302776	2302803	0.69897	fill_color=dpurple	chr1	2246838	2246865	0	fill_color=dpurple	chr1	2195114	2195141	1.8451	fill_color=dblue	chr1	2252444	2252471	1.5563	fill_color=dblue	chr1	2327199	2327226	1.07918	fill_color=dblue	chr1	2252444	2252471	1.25527	fill_color=dblue
chr1	2325420	2325447	1.59106	fill_color=dpurple	chr1	2249611	2249638	1.88649	fill_color=dpurple	chr1	2202102	2202129	0.954243	fill_color=dblue	chr1	2259932	2259959	0.30103	fill_color=dblue	chr1	2373540	2373567	1	fill_color=dblue	chr1	2259932	2259959	0.954243	fill_color=dblue
chr1	2327199	2327226	2.01703	fill_color=dpurple	chr1	2249914	2249941	1.96848	fill_color=dpurple	chr1	2225060	2225087	1.34242	fill_color=dblue	chr1	2263946	2263973	1.59106	fill_color=dblue	chr1	2374621	2374648	0.90309	fill_color=dblue	chr1	2263946	2263973	1.04139	fill_color=dblue
chr1	2373540	2373567	1.17609	fill_color=dpurple	chr1	2252444	2252471	1.86332	fill_color=dpurple	chr1	2229509	2229536	1.80618	fill_color=dblue	chr1	2302776	2302803	1.20412	fill_color=dblue	chr1	2381297	2381324	1.49136	fill_color=dblue	chr1	2302776	2302803	0.954243	fill_color=dblue
chr1	2374621	2374648	0.954243	fill_color=dpurple	chr1	2259932	2259959	0.845098	fill_color=dpurple	chr1	2238913	2238940	1.07918	fill_color=dblue	chr1	2325420	2325447	0	fill_color=dblue	chr1	2381797	2381824	1.43136	fill_color=dblue	chr1	2325420	2325447	1.07918	fill_color=dblue
chr1	2381297	2381324	1.76343	fill_color=dpurple	chr1	2263946	2263973	1.9345	fill_color=dpurple	chr1	2249611	2249638	1.4624	fill_color=dblue	chr1	2327199	2327226	1.59106	fill_color=dblue	chr1	2382498	2382525	1.32222	fill_color=dblue	chr1	2327199	2327226	1.50515	fill_color=dblue
chr1	2381797	2381824	1.6902	fill_color=dpurple	chr1	2278367	2278394	0.60206	fill_color=dpurple	chr1	2249914	2249941	1.4624	fill_color=dblue	chr1	2373540	2373567	0.954243	fill_color=dblue	chr1	2445836	2445863	1.25527	fill_color=dblue	chr1	2373540	2373567	1.17609	fill_color=dblue
chr1	2382498	2382525	1.38021	fill_color=dpurple	chr1	2302776	2302803	1.66276	fill_color=dpurple	chr1	2252444	2252471	1.41497	fill_color=dblue	chr1	2374621	2374648	0.477121	fill_color=dblue	chr1	2448763	2448790	0	fill_color=dblue	chr1	2374621	2374648	0.778151	fill_color=dblue
chr1	2445836	2445863	1.34242	fill_color=dpurple	chr1	2325420	2325447	0.30103	fill_color=dpurple	chr1	2259932	2259959	0.30103	fill_color=dblue	chr1	2381297	2381324	1.43136	fill_color=dblue	chr1	2453644	2453671	0.778151	fill_color=dblue	chr1	2381297	2381324	1.57978	fill_color=dblue
chr1	2453644	2453671	1.54407	fill_color=dpurple	chr1	2327199	2327226	1.89209	fill_color=dpurple	chr1	2263946	2263973	1.5682	fill_color=dblue	chr1	2381797	2381824	1.4624	fill_color=dblue	chr1	2469687	2469714	0.477121	fill_color=dblue	chr1	2381797	2381824	1.39794	fill_color=dblue
chr1	2469687	2469714	0.845098	fill_color=dpurple	chr1	2373540	2373567	1.07918	fill_color=dpurple	chr1	2278367	2278394	0	fill_color=dblue	chr1	2382498	2382525	1.20412	fill_color=dblue	chr1	2470778	2470805	1.07918	fill_color=dblue	chr1	2382498	2382525	1.34242	fill_color=dblue
chr1	2470778	2470805	1.47712	fill_color=dpurple	chr1	2374621	2374648	1.17609	fill_color=dpurple	chr1	2302776	2302803	1.39794	fill_color=dblue	chr1	2432059	2432086	1.32222	fill_color=dblue	chr1	2490994	2491021	1.88649	fill_color=dblue	chr1	2445836	2445863	1.20412	fill_color=dblue
chr1	2490994	2491021	1.5682	fill_color=dpurple	chr1	2381297	2381324	1.66276	fill_color=dpurple	chr1	2325420	2325447	0	fill_color=dblue	chr1	2433477	2433504	1.30103	fill_color=dblue	chr1	2536683	2536710	1.50515	fill_color=dblue	chr1	2448763	2448790	0	fill_color=dblue
chr1	2536683	2536710	1.50515	fill_color=dpurple	chr1	2381797	2381824	1.57978	fill_color=dpurple	chr1	2327199	2327226	1.65321	fill_color=dblue	chr1	2434671	2434698	0.477121	fill_color=dblue	chr1	2546109	2546136	0.845098	fill_color=dblue	chr1	2453644	2453671	1.07918	fill_color=dblue
chr1	2546109	2546136	0.954243	fill_color=dpurple	chr1	2382498	2382525	1.11394	fill_color=dpurple	chr1	2373540	2373567	0.845098	fill_color=dblue	chr1	2445836	2445863	1.78533	fill_color=dblue	chr1	2548327	2548354	0.30103	fill_color=dblue	chr1	2469687	2469714	1.20412	fill_color=dblue
chr1	2548327	2548354	0.477121	fill_color=dpurple	chr1	2432059	2432086	1.61278	fill_color=dpurple	chr1	2374621	2374648	0.778151	fill_color=dblue	chr1	2448763	2448790	0.90309	fill_color=dblue	chr1	2555239	2555266	0.69897	fill_color=dblue	chr1	2470778	2470805	1.25527	fill_color=dblue
chr1	2555239	2555266	0.778151	fill_color=dpurple	chr1	2433477	2433504	1.5563	fill_color=dpurple	chr1	2381297	2381324	1.17609	fill_color=dblue	chr1	2451411	2451438	0.477121	fill_color=dblue	chr1	2582745	2582772	1.27875	fill_color=dblue	chr1	2490994	2491021	1.34242	fill_color=dblue
chr1	2582745	2582772	1.73239	fill_color=dpurple	chr1	2434671	2434698	1.30103	fill_color=dpurple	chr1	2381797	2381824	1.44716	fill_color=dblue	chr1	2469687	2469714	1.8451	fill_color=dblue	chr1	2589494	2589521	1.04139	fill_color=dblue	chr1	2536683	2536710	1.4624	fill_color=dblue
chr1	2589494	2589521	1.07918	fill_color=dpurple	chr1	2445836	2445863	1.77085	fill_color=dpurple	chr1	2382498	2382525	1.27875	fill_color=dblue	chr1	2470778	2470805	1.41497	fill_color=dblue	chr1	2592474	2592501	1.17609	fill_color=dblue	chr1	2546109	2546136	1.17609	fill_color=dblue
chr1	2592474	2592501	1.34242	fill_color=dpurple	chr1	2448763	2448790	1.11394	fill_color=dpurple	chr1	2432059	2432086	1.34242	fill_color=dblue	chr1	2490994	2491021	1.43136	fill_color=dblue	chr1	2617570	2617597	0.778151	fill_color=dblue	chr1	2548327	2548354	0.60206	fill_color=dblue
chr1	2617570	2617597	1.43136	fill_color=dpurple	chr1	2453644	2453671	0.778151	fill_color=dpurple	chr1	2433477	2433504	1.04139	fill_color=dblue	chr1	2535413	2535440	1.04139	fill_color=dblue	chr1	2617634	2617661	0.954243	fill_color=dblue	chr1	2555239	2555266	0.778151	fill_color=dblue
chr1	2617634	2617661	0.60206	fill_color=dpurple	chr1	2469687	2469714	2.04532	fill_color=dpurple	chr1	2434671	2434698	0.954243	fill_color=dblue	chr1	2536683	2536710	1.60206	fill_color=dblue	chr1	2644899	2644926	0.90309	fill_color=dblue	chr1	2576750	2576777	0	fill_color=dblue
chr1	2644899	2644926	0.477121	fill_color=dpurple	chr1	2470778	2470805	1.70757	fill_color=dpurple	chr1	2445836	2445863	1.69897	fill_color=dblue	chr1	2546109	2546136	1.27875	fill_color=dblue	chr1	2645731	2645758	0.90309	fill_color=dblue	chr1	2582745	2582772	1.50515	fill_color=dblue
chr1	2645731	2645758	0	fill_color=dpurple	chr1	2490994	2491021	1.77815	fill_color=dpurple	chr1	2448763	2448790	0.778151	fill_color=dblue	chr1	2548327	2548354	1.30103	fill_color=dblue	chr1	2645976	2646003	0.477121	fill_color=dblue	chr1	2589494	2589521	1.04139	fill_color=dblue
chr1	2646025	2646052	0	fill_color=dpurple	chr1	2535413	2535440	0.90309	fill_color=dpurple	chr1	2451411	2451438	0	fill_color=dblue	chr1	2555239	2555266	1.07918	fill_color=dblue	chr1	2646025	2646052	0.477121	fill_color=dblue	chr1	2592474	2592501	0.90309	fill_color=dblue
chr1	2648131	2648158	0.778151	fill_color=dpurple	chr1	2536683	2536710	1.6902	fill_color=dpurple	chr1	2453644	2453671	0.477121	fill_color=dblue	chr1	2576750	2576777	0.477121	fill_color=dblue	chr1	2648131	2648158	0.954243	fill_color=dblue	chr1	2617570	2617597	1.14613	fill_color=dblue
chr1	2649315	2649342	2.11394	fill_color=dpurple	chr1	2546109	2546136	1.38021	fill_color=dpurple	chr1	2469687	2469714	1.92428	fill_color=dblue	chr1	2582745	2582772	1.5682	fill_color=dblue	chr1	2649315	2649342	1.53148	fill_color=dblue	chr1	2617634	2617661	0.60206	fill_color=dblue
chr1	2650577	2650604	1.17609	fill_color=dpurple	chr1	2548327	2548354	1.53148	fill_color=dpurple	chr1	2470778	2470805	1.49136	fill_color=dblue	chr1	2589494	2589521	1.72428	fill_color=dblue	chr1	2650577	2650604	1.25527	fill_color=dblue	chr1	2627091	2627118	0	fill_color=dblue
chr1	2651248	2651275	1.82607	fill_color=dpurple	chr1	2555239	2555266	1.4624	fill_color=dpurple	chr1	2490994	2491021	1.51851	fill_color=dblue	chr1	2592474	2592501	1.32222	fill_color=dblue	chr1	2651248	2651275	1.5563	fill_color=dblue	chr1	2644899	2644926	0.69897	fill_color=dblue
chr1	2681164	2681191	1.79934	fill_color=dpurple	chr1	2576750	2576777	0.845098	fill_color=dpurple	chr1	2535413	2535440	0.60206	fill_color=dblue	chr1	2617570	2617597	1.59106	fill_color=dblue	chr1	2681164	2681191	1.30103	fill_color=dblue	chr1	2645731	2645758	1	fill_color=dblue
chr1	2681543	2681570	1.5563	fill_color=dpurple	chr1	2582745	2582772	1.72428	fill_color=dpurple	chr1	2536683	2536710	1.54407	fill_color=dblue	chr1	2617634	2617661	1.30103	fill_color=dblue	chr1	2681543	2681570	1.04139	fill_color=dblue	chr1	2645976	2646003	0.845098	fill_color=dblue
chr1	2687110	2687137	1.79934	fill_color=dpurple	chr1	2589494	2589521	1.94939	fill_color=dpurple	chr1	2546109	2546136	1.34242	fill_color=dblue	chr1	2628724	2628751	0.60206	fill_color=dblue	chr1	2687110	2687137	1.32222	fill_color=dblue	chr1	2646025	2646052	0.60206	fill_color=dblue
chr1	2695424	2695451	0.90309	fill_color=dpurple	chr1	2592474	2592501	1.78533	fill_color=dpurple	chr1	2548327	2548354	1.47712	fill_color=dblue	chr1	2644899	2644926	0.30103	fill_color=dblue	chr1	2695424	2695451	1.07918	fill_color=dblue	chr1	2648131	2648158	0.845098	fill_color=dblue
chr1	2700930	2700957	1.70757	fill_color=dpurple	chr1	2617570	2617597	1.69897	fill_color=dpurple	chr1	2555239	2555266	1.32222	fill_color=dblue	chr1	2645731	2645758	1.88081	fill_color=dblue	chr1	2700930	2700957	1	fill_color=dblue	chr1	2649315	2649342	1.6721	fill_color=dblue
chr1	2701793	2701820	1.47712	fill_color=dpurple	chr1	2617634	2617661	1.30103	fill_color=dpurple	chr1	2582745	2582772	1.44716	fill_color=dblue	chr1	2645976	2646003	1.92942	fill_color=dblue	chr1	2701793	2701820	1.23045	fill_color=dblue	chr1	2650577	2650604	1.23045	fill_color=dblue
chr1	2707505	2707532	1.43136	fill_color=dpurple	chr1	2627091	2627118	0	fill_color=dpurple	chr1	2589494	2589521	1.74036	fill_color=dblue	chr1	2646025	2646052	1.70757	fill_color=dblue	chr1	2707505	2707532	1.20412	fill_color=dblue	chr1	2651248	2651275	1.51851	fill_color=dblue
chr1	2707680	2707707	1.32222	fill_color=dpurple	chr1	2628724	2628751	0.69897	fill_color=dpurple	chr1	2592474	2592501	1.25527	fill_color=dblue	chr1	2648131	2648158	1.77815	fill_color=dblue	chr1	2707680	2707707	0.69897	fill_color=dblue	chr1	2681164	2681191	1.57978	fill_color=dblue
chr1	2709518	2709545	0	fill_color=dpurple	chr1	2644899	2644926	1.07918	fill_color=dpurple	chr1	2617570	2617597	1.5563	fill_color=dblue	chr1	2649315	2649342	1.41497	fill_color=dblue	chr1	2734957	2734984	1.20412	fill_color=dblue	chr1	2681543	2681570	1.51851	fill_color=dblue
chr1	2734957	2734984	2.19312	fill_color=dpurple	chr1	2645731	2645758	2.07555	fill_color=dpurple	chr1	2617634	2617661	1.39794	fill_color=dblue	chr1	2650577	2650604	1.32222	fill_color=dblue	chr1	2743772	2743799	1.61278	fill_color=dblue	chr1	2687110	2687137	0.90309	fill_color=dblue
chr1	2743772	2743799	1.8451	fill_color=dpurple	chr1	2645976	2646003	2.02119	fill_color=dpurple	chr1	2628724	2628751	0.477121	fill_color=dblue	chr1	2651248	2651275	1.54407	fill_color=dblue	chr1	2757854	2757881	1.17609	fill_color=dblue	chr1	2695424	2695451	1.14613	fill_color=dblue
chr1	2757854	2757881	1.94448	fill_color=dpurple	chr1	2646025	2646052	1.96379	fill_color=dpurple	chr1	2644899	2644926	0.477121	fill_color=dblue	chr1	2681543	2681570	1.32222	fill_color=dblue	chr1	2758642	2758669	1.20412	fill_color=dblue	chr1	2700930	2700957	1.41497	fill_color=dblue
chr1	2758642	2758669	1.92428	fill_color=dpurple	chr1	2648131	2648158	2.08991	fill_color=dpurple	chr1	2645731	2645758	1.86923	fill_color=dblue	chr1	2695424	2695451	0	fill_color=dblue	chr1	2759856	2759883	1.43136	fill_color=dblue	chr1	2701793	2701820	0.69897	fill_color=dblue
chr1	2759856	2759883	1.17609	fill_color=dpurple	chr1	2649315	2649342	1.62325	fill_color=dpurple	chr1	2645976	2646003	1.99123	fill_color=dblue	chr1	2700930	2700957	1.44716	fill_color=dblue	chr1	2771970	2771997	1.66276	fill_color=dblue	chr1	2707505	2707532	1.43136	fill_color=dblue
chr1	2771970	2771997	1.86332	fill_color=dpurple	chr1	2650577	2650604	1.63347	fill_color=dpurple	chr1	2646025	2646052	1.70757	fill_color=dblue	chr1	2701793	2701820	1.50515	fill_color=dblue	chr1	2773353	2773380	1.25527	fill_color=dblue	chr1	2707680	2707707	1.07918	fill_color=dblue
chr1	2773353	2773380	1.17609	fill_color=dpurple	chr1	2651248	2651275	1.6902	fill_color=dpurple	chr1	2648131	2648158	1.86332	fill_color=dblue	chr1	2707505	2707532	1.43136	fill_color=dblue	chr1	2776244	2776271	1	fill_color=dblue	chr1	2734957	2734984	1.14613	fill_color=dblue
chr1	2776244	2776271	1.6902	fill_color=dpurple	chr1	2681543	2681570	1.4624	fill_color=dpurple	chr1	2649315	2649342	1.44716	fill_color=dblue	chr1	2707680	2707707	1.34242	fill_color=dblue	chr1	2792655	2792682	1.34242	fill_color=dblue	chr1	2743772	2743799	1.54407	fill_color=dblue
chr1	2792655	2792682	1.47712	fill_color=dpurple	chr1	2695424	2695451	0.477121	fill_color=dpurple	chr1	2650577	2650604	1.25527	fill_color=dblue	chr1	2734957	2734984	1.36173	fill_color=dblue	chr1	2799998	2800025	0.90309	fill_color=dblue	chr1	2757854	2757881	1.66276	fill_color=dblue
chr1	2799998	2800025	1.25527	fill_color=dpurple	chr1	2700930	2700957	1.70757	fill_color=dpurple	chr1	2651248	2651275	1.43136	fill_color=dblue	chr1	2743772	2743799	1.25527	fill_color=dblue	chr1	2813154	2813181	1.23045	fill_color=dblue	chr1	2758642	2758669	1.34242	fill_color=dblue
chr1	2813154	2813181	1.17609	fill_color=dpurple	chr1	2701793	2701820	1.61278	fill_color=dpurple	chr1	2681543	2681570	1.5563	fill_color=dblue	chr1	2757854	2757881	1.85126	fill_color=dblue	chr1	2815203	2815230	1.5682	fill_color=dblue	chr1	2759856	2759883	1.69897	fill_color=dblue
chr1	2815203	2815230	0.90309	fill_color=dpurple	chr1	2707505	2707532	1.92942	fill_color=dpurple	chr1	2687110	2687137	0	fill_color=dblue	chr1	2758642	2758669	1.79934	fill_color=dblue	chr1	2831203	2831230	1.23045	fill_color=dblue	chr1	2771970	2771997	1.47712	fill_color=dblue
chr1	2831203	2831230	1.14613	fill_color=dpurple	chr1	2707680	2707707	1.5563	fill_color=dpurple	chr1	2695424	2695451	0.477121	fill_color=dblue	chr1	2759856	2759883	1.23045	fill_color=dblue	chr1	2831496	2831523	0.954243	fill_color=dblue	chr1	2773353	2773380	1.4624	fill_color=dblue
chr1	2831496	2831523	1.65321	fill_color=dpurple	chr1	2734957	2734984	1.68124	fill_color=dpurple	chr1	2700930	2700957	1.38021	fill_color=dblue	chr1	2771970	2771997	1.20412	fill_color=dblue	chr1	2852034	2852061	1.74036	fill_color=dblue	chr1	2776244	2776271	1.23045	fill_color=dblue
chr1	2852034	2852061	1.96848	fill_color=dpurple	chr1	2743772	2743799	1.77085	fill_color=dpurple	chr1	2701793	2701820	1.53148	fill_color=dblue	chr1	2773353	2773380	1.77085	fill_color=dblue	chr1	2858234	2858261	1.27875	fill_color=dblue	chr1	2792655	2792682	1.25527	fill_color=dblue
chr1	2858234	2858261	1.25527	fill_color=dpurple	chr1	2757854	2757881	1.94448	fill_color=dpurple	chr1	2707505	2707532	1.59106	fill_color=dblue	chr1	2776244	2776271	1.11394	fill_color=dblue	chr1	2861398	2861425	1.5563	fill_color=dblue	chr1	2799998	2800025	1.14613	fill_color=dblue
chr1	2861398	2861425	1.07918	fill_color=dpurple	chr1	2758642	2758669	2.05308	fill_color=dpurple	chr1	2707680	2707707	1.07918	fill_color=dblue	chr1	2792655	2792682	1.49136	fill_color=dblue	chr1	2873998	2874025	1.47712	fill_color=dblue	chr1	2813154	2813181	0.69897	fill_color=dblue
chr1	2873998	2874025	0.954243	fill_color=dpurple	chr1	2759856	2759883	1.6721	fill_color=dpurple	chr1	2734957	2734984	1.49136	fill_color=dblue	chr1	2799998	2800025	1.20412	fill_color=dblue	chr1	2907547	2907574	1.39794	fill_color=dblue	chr1	2815203	2815230	1.25527	fill_color=dblue
chr1	2907547	2907574	1	fill_color=dpurple	chr1	2771970	2771997	1.6721	fill_color=dpurple	chr1	2743772	2743799	1.5682	fill_color=dblue	chr1	2813154	2813181	1	fill_color=dblue	chr1	2915107	2915134	1.07918	fill_color=dblue	chr1	2831203	2831230	1.20412	fill_color=dblue
chr1	2915107	2915134	1.14613	fill_color=dpurple	chr1	2773353	2773380	2.02938	fill_color=dpurple	chr1	2757854	2757881	1.89763	fill_color=dblue	chr1	2815203	2815230	1	fill_color=dblue	chr1	2917783	2917810	0.845098	fill_color=dblue	chr1	2831496	2831523	1.23045	fill_color=dblue
chr1	2917783	2917810	1.32222	fill_color=dpurple	chr1	2776244	2776271	1.39794	fill_color=dpurple	chr1	2758642	2758669	1.90309	fill_color=dblue	chr1	2831203	2831230	1.72428	fill_color=dblue	chr1	2919857	2919884	0.845098	fill_color=dblue	chr1	2852034	2852061	1.716	fill_color=dblue
chr1	2919857	2919884	1.82607	fill_color=dpurple	chr1	2792655	2792682	1.30103	fill_color=dpurple	chr1	2759856	2759883	1.23045	fill_color=dblue	chr1	2852034	2852061	1.74819	fill_color=dblue	chr1	2931335	2931362	0.90309	fill_color=dblue	chr1	2858234	2858261	1.20412	fill_color=dblue
chr1	2942504	2942531	1.43136	fill_color=dpurple	chr1	2799998	2800025	1.20412	fill_color=dpurple	chr1	2771970	2771997	1.34242	fill_color=dblue	chr1	2858234	2858261	1.47712	fill_color=dblue	chr1	2942504	2942531	1.07918	fill_color=dblue	chr1	2861398	2861425	1.43136	fill_color=dblue
chr1	2944682	2944709	0	fill_color=dpurple	chr1	2813154	2813181	1.07918	fill_color=dpurple	chr1	2773353	2773380	1.60206	fill_color=dblue	chr1	2861398	2861425	1.23045	fill_color=dblue	chr1	2944682	2944709	1.17609	fill_color=dblue	chr1	2873998	2874025	1.23045	fill_color=dblue
chr1	2944726	2944753	1.34242	fill_color=dpurple	chr1	2815203	2815230	1.25527	fill_color=dpurple	chr1	2776244	2776271	1.25527	fill_color=dblue	chr1	2873998	2874025	0.845098	fill_color=dblue	chr1	2944726	2944753	0.477121	fill_color=dblue	chr1	2907547	2907574	1.04139	fill_color=dblue
chr1	2953543	2953570	1.27875	fill_color=dpurple	chr1	2831203	2831230	1.86332	fill_color=dpurple	chr1	2792655	2792682	1.44716	fill_color=dblue	chr1	2907547	2907574	1.11394	fill_color=dblue	chr1	2953543	2953570	1.39794	fill_color=dblue	chr1	2915107	2915134	1.20412	fill_color=dblue
chr1	2961673	2961700	1.9345	fill_color=dpurple	chr1	2852034	2852061	2.04139	fill_color=dpurple	chr1	2799998	2800025	1.07918	fill_color=dblue	chr1	2915107	2915134	1.04139	fill_color=dblue	chr1	2961673	2961700	1.39794	fill_color=dblue	chr1	2917783	2917810	0.69897	fill_color=dblue
chr1	2966930	2966957	0	fill_color=dpurple	chr1	2858234	2858261	1.61278	fill_color=dpurple	chr1	2813154	2813181	0.845098	fill_color=dblue	chr1	2917783	2917810	1.04139	fill_color=dblue	chr1	2966930	2966957	1.49136	fill_color=dblue	chr1	2919857	2919884	1.11394	fill_color=dblue
chr1	2967114	2967141	1.07918	fill_color=dpurple	chr1	2861398	2861425	1.14613	fill_color=dpurple	chr1	2815203	2815230	1.17609	fill_color=dblue	chr1	2919857	2919884	1.44716	fill_color=dblue	chr1	2967114	2967141	1.11394	fill_color=dblue	chr1	2931335	2931362	1.04139	fill_color=dblue
chr1	2970995	2971022	1.39794	fill_color=dpurple	chr1	2873998	2874025	1	fill_color=dpurple	chr1	2831203	2831230	1.716	fill_color=dblue	chr1	2931335	2931362	1.87506	fill_color=dblue	chr1	2970995	2971022	1.30103	fill_color=dblue	chr1	2942504	2942531	1	fill_color=dblue
chr1	2997985	2998012	2.12385	fill_color=dpurple	chr1	2907547	2907574	1.17609	fill_color=dpurple	chr1	2852034	2852061	1.75587	fill_color=dblue	chr1	2942504	2942531	1.36173	fill_color=dblue	chr1	2997985	2998012	1.83251	fill_color=dblue	chr1	2944682	2944709	0.60206	fill_color=dblue
chr1	2998309	2998336	1.20412	fill_color=dpurple	chr1	2915107	2915134	1.41497	fill_color=dpurple	chr1	2858234	2858261	1.17609	fill_color=dblue	chr1	2944682	2944709	1.74036	fill_color=dblue	chr1	2998309	2998336	1.23045	fill_color=dblue	chr1	2944726	2944753	1.14613	fill_color=dblue
chr1	3006680	3006707	2.21219	fill_color=dpurple	chr1	2917783	2917810	1.4624	fill_color=dpurple	chr1	2861398	2861425	0.845098	fill_color=dblue	chr1	2944726	2944753	1.30103	fill_color=dblue	chr1	3006680	3006707	1.20412	fill_color=dblue	chr1	2950497	2950524	0.30103	fill_color=dblue
chr1	3008524	3008551	1.88081	fill_color=dpurple	chr1	2919857	2919884	1.68124	fill_color=dpurple	chr1	2873998	2874025	0.90309	fill_color=dblue	chr1	2950497	2950524	1.43136	fill_color=dblue	chr1	3008524	3008551	1.78533	fill_color=dblue	chr1	2953543	2953570	1.30103	fill_color=dblue
chr1	3008869	3008896	1.43136	fill_color=dpurple	chr1	2931335	2931362	1.97313	fill_color=dpurple	chr1	2907547	2907574	0.954243	fill_color=dblue	chr1	2953543	2953570	0.954243	fill_color=dblue	chr1	3008869	3008896	1.14613	fill_color=dblue	chr1	2961673	2961700	1.25527	fill_color=dblue
chr1	3016238	3016265	1.27875	fill_color=dpurple	chr1	2942504	2942531	1.65321	fill_color=dpurple	chr1	2915107	2915134	1.04139	fill_color=dblue	chr1	2961673	2961700	1.81291	fill_color=dblue	chr1	3016238	3016265	0.60206	fill_color=dblue	chr1	2966930	2966957	1.17609	fill_color=dblue
chr1	3023148	3023175	1.14613	fill_color=dpurple	chr1	2944682	2944709	1.89209	fill_color=dpurple	chr1	2917783	2917810	1.30103	fill_color=dblue	chr1	2966930	2966957	1.34242	fill_color=dblue	chr1	3023148	3023175	0.60206	fill_color=dblue	chr1	2967114	2967141	0.954243	fill_color=dblue
chr1	3027107	3027134	1.14613	fill_color=dpurple	chr1	2944726	2944753	1.38021	fill_color=dpurple	chr1	2919857	2919884	1.43136	fill_color=dblue	chr1	2967114	2967141	1.62325	fill_color=dblue	chr1	3027107	3027134	1.32222	fill_color=dblue	chr1	2970995	2971022	1.11394	fill_color=dblue
chr1	3033730	3033757	0.90309	fill_color=dpurple	chr1	2950497	2950524	1.44716	fill_color=dpurple	chr1	2931335	2931362	1.88649	fill_color=dblue	chr1	2970995	2971022	0.60206	fill_color=dblue	chr1	3033730	3033757	1.20412	fill_color=dblue	chr1	2997985	2998012	1.5563	fill_color=dblue
chr1	3035850	3035877	0.845098	fill_color=dpurple	chr1	2953543	2953570	1.36173	fill_color=dpurple	chr1	2942504	2942531	1.41497	fill_color=dblue	chr1	2997985	2998012	1.32222	fill_color=dblue	chr1	3035850	3035877	0.60206	fill_color=dblue	chr1	2998309	2998336	1.14613	fill_color=dblue
chr1	3055055	3055082	1.99564	fill_color=dpurple	chr1	2961673	2961700	1.96848	fill_color=dpurple	chr1	2944682	2944709	1.60206	fill_color=dblue	chr1	2998309	2998336	1.64345	fill_color=dblue	chr1	3055055	3055082	1.43136	fill_color=dblue	chr1	3006315	3006342	0.69897	fill_color=dblue
chr1	3070393	3070420	0.60206	fill_color=dpurple	chr1	2966930	2966957	1.38021	fill_color=dpurple	chr1	2944726	2944753	1.17609	fill_color=dblue	chr1	3006315	3006342	0.90309	fill_color=dblue	chr1	3070393	3070420	0.69897	fill_color=dblue	chr1	3006680	3006707	1.50515	fill_color=dblue
chr1	3089846	3089873	0.845098	fill_color=dpurple	chr1	2967114	2967141	1.716	fill_color=dpurple	chr1	2950497	2950524	1.47712	fill_color=dblue	chr1	3006680	3006707	1.82607	fill_color=dblue	chr1	3089846	3089873	1.20412	fill_color=dblue	chr1	3008524	3008551	1.89763	fill_color=dblue
chr1	3095713	3095740	0	fill_color=dpurple	chr1	2970995	2971022	0.954243	fill_color=dpurple	chr1	2953543	2953570	1.25527	fill_color=dblue	chr1	3008524	3008551	1.85126	fill_color=dblue	chr1	3092414	3092441	0.30103	fill_color=dblue	chr1	3008869	3008896	1.17609	fill_color=dblue
chr1	3102364	3102391	1.14613	fill_color=dpurple	chr1	2997985	2998012	1.74819	fill_color=dpurple	chr1	2961673	2961700	1.80618	fill_color=dblue	chr1	3008869	3008896	1.70757	fill_color=dblue	chr1	3095713	3095740	0.477121	fill_color=dblue	chr1	3016238	3016265	0.60206	fill_color=dblue
chr1	3108940	3108967	0.30103	fill_color=dpurple	chr1	2998309	2998336	1.97772	fill_color=dpurple	chr1	2966930	2966957	1.34242	fill_color=dblue	chr1	3016238	3016265	1.43136	fill_color=dblue	chr1	3102364	3102391	0	fill_color=dblue	chr1	3023148	3023175	0.845098	fill_color=dblue
chr1	3113579	3113606	1.17609	fill_color=dpurple	chr1	3006315	3006342	1	fill_color=dpurple	chr1	2967114	2967141	1.6721	fill_color=dblue	chr1	3023148	3023175	0.954243	fill_color=dblue	chr1	3105317	3105344	0.30103	fill_color=dblue	chr1	3027107	3027134	1.63347	fill_color=dblue
chr1	3118455	3118482	0.69897	fill_color=dpurple	chr1	3006680	3006707	1.87506	fill_color=dpurple	chr1	2970995	2971022	0	fill_color=dblue	chr1	3027107	3027134	1.74036	fill_color=dblue	chr1	3108940	3108967	0	fill_color=dblue	chr1	3033730	3033757	1.36173	fill_color=dblue
chr1	3120932	3120959	0.778151	fill_color=dpurple	chr1	3008524	3008551	2.06819	fill_color=dpurple	chr1	2997985	2998012	1.25527	fill_color=dblue	chr1	3033730	3033757	1.20412	fill_color=dblue	chr1	3113579	3113606	0.60206	fill_color=dblue	chr1	3035850	3035877	0.90309	fill_color=dblue
chr1	3125122	3125149	1.57978	fill_color=dpurple	chr1	3008869	3008896	1.74819	fill_color=dpurple	chr1	2998309	2998336	1.73239	fill_color=dblue	chr1	3055055	3055082	1.81954	fill_color=dblue	chr1	3118455	3118482	0.845098	fill_color=dblue	chr1	3055055	3055082	1.25527	fill_color=dblue
chr1	3173420	3173447	0.69897	fill_color=dpurple	chr1	3016238	3016265	1.61278	fill_color=dpurple	chr1	3006315	3006342	0.90309	fill_color=dblue	chr1	3070393	3070420	1.14613	fill_color=dblue	chr1	3120932	3120959	1.25527	fill_color=dblue	chr1	3070393	3070420	0.60206	fill_color=dblue
chr1	3176286	3176313	1.27875	fill_color=dpurple	chr1	3023148	3023175	1.25527	fill_color=dpurple	chr1	3006680	3006707	1.70757	fill_color=dblue	chr1	3089846	3089873	1.38021	fill_color=dblue	chr1	3125122	3125149	1.30103	fill_color=dblue	chr1	3089846	3089873	1.07918	fill_color=dblue
chr1	3182368	3182395	0.30103	fill_color=dpurple	chr1	3027107	3027134	1.91381	fill_color=dpurple	chr1	3008524	3008551	1.87506	fill_color=dblue	chr1	3095713	3095740	0.30103	fill_color=dblue	chr1	3164027	3164054	0.477121	fill_color=dblue	chr1	3092414	3092441	0	fill_color=dblue
chr1	3208450	3208477	0	fill_color=dpurple	chr1	3033730	3033757	1.41497	fill_color=dpurple	chr1	3008869	3008896	1.62325	fill_color=dblue	chr1	3102364	3102391	0.477121	fill_color=dblue	chr1	3173420	3173447	0	fill_color=dblue	chr1	3095713	3095740	0.69897	fill_color=dblue
chr1	3208819	3208846	2.20412	fill_color=dpurple	chr1	3055055	3055082	1.86332	fill_color=dpurple	chr1	3016238	3016265	1.14613	fill_color=dblue	chr1	3105317	3105344	0.954243	fill_color=dblue	chr1	3176286	3176313	0.778151	fill_color=dblue	chr1	3102364	3102391	0.30103	fill_color=dblue
chr1	3210546	3210573	2.15836	fill_color=dpurple	chr1	3070393	3070420	1.27875	fill_color=dpurple	chr1	3023148	3023175	1.25527	fill_color=dblue	chr1	3108940	3108967	0.954243	fill_color=dblue	chr1	3208450	3208477	0	fill_color=dblue	chr1	3105317	3105344	0.477121	fill_color=dblue
chr1	3211201	3211228	0.69897	fill_color=dpurple	chr1	3089846	3089873	1.81291	fill_color=dpurple	chr1	3027107	3027134	1.64345	fill_color=dblue	chr1	3113579	3113606	1.36173	fill_color=dblue	chr1	3208819	3208846	1.53148	fill_color=dblue	chr1	3113579	3113606	0.477121	fill_color=dblue
chr1	3236125	3236152	1.69897	fill_color=dpurple	chr1	3092414	3092441	0	fill_color=dpurple	chr1	3033730	3033757	1.20412	fill_color=dblue	chr1	3117300	3117327	1.25527	fill_color=dblue	chr1	3210546	3210573	0.845098	fill_color=dblue	chr1	3118455	3118482	0.778151	fill_color=dblue
chr1	3238653	3238680	1.32222	fill_color=dpurple	chr1	3095713	3095740	0.845098	fill_color=dpurple	chr1	3055055	3055082	1.81954	fill_color=dblue	chr1	3118455	3118482	1.07918	fill_color=dblue	chr1	3211201	3211228	0.30103	fill_color=dblue	chr1	3120932	3120959	1	fill_color=dblue
chr1	3261992	3262019	0.954243	fill_color=dpurple	chr1	3102364	3102391	1	fill_color=dpurple	chr1	3070393	3070420	1.27875	fill_color=dblue	chr1	3120932	3120959	1.49136	fill_color=dblue	chr1	3224759	3224786	0.60206	fill_color=dblue	chr1	3125122	3125149	1.5682	fill_color=dblue
chr1	3263888	3263915	1.20412	fill_color=dpurple	chr1	3105317	3105344	1.25527	fill_color=dpurple	chr1	3089846	3089873	1.43136	fill_color=dblue	chr1	3125122	3125149	1.97313	fill_color=dblue	chr1	3236125	3236152	1.14613	fill_color=dblue	chr1	3173420	3173447	0	fill_color=dblue
chr1	3268623	3268650	1.04139	fill_color=dpurple	chr1	3108940	3108967	0.845098	fill_color=dpurple	chr1	3095713	3095740	0.30103	fill_color=dblue	chr1	3164027	3164054	0.477121	fill_color=dblue	chr1	3238653	3238680	1.07918	fill_color=dblue	chr1	3176286	3176313	1.04139	fill_color=dblue
chr1	3269740	3269767	0.778151	fill_color=dpurple	chr1	3113579	3113606	1.38021	fill_color=dpurple	chr1	3102364	3102391	0	fill_color=dblue	chr1	3173420	3173447	1.30103	fill_color=dblue	chr1	3261992	3262019	1.23045	fill_color=dblue	chr1	3182368	3182395	0.60206	fill_color=dblue
chr1	3270419	3270446	1.07918	fill_color=dpurple	chr1	3117300	3117327	1.07918	fill_color=dpurple	chr1	3105317	3105344	0.90309	fill_color=dblue	chr1	3176286	3176313	1.07918	fill_color=dblue	chr1	3263888	3263915	1.20412	fill_color=dblue	chr1	3208450	3208477	0.954243	fill_color=dblue
chr1	3271081	3271108	0.778151	fill_color=dpurple	chr1	3118455	3118482	1.716	fill_color=dpurple	chr1	3108940	3108967	0.778151	fill_color=dblue	chr1	3182368	3182395	0.30103	fill_color=dblue	chr1	3268623	3268650	0.845098	fill_color=dblue	chr1	3208819	3208846	1.30103	fill_color=dblue
chr1	3287331	3287358	0.954243	fill_color=dpurple	chr1	3120932	3120959	1.74036	fill_color=dpurple	chr1	3113579	3113606	1.30103	fill_color=dblue	chr1	3208450	3208477	1.27875	fill_color=dblue	chr1	3269740	3269767	0.69897	fill_color=dblue	chr1	3210546	3210573	1.30103	fill_color=dblue
chr1	3297497	3297524	0.954243	fill_color=dpurple	chr1	3125122	3125149	2.11727	fill_color=dpurple	chr1	3117300	3117327	0.90309	fill_color=dblue	chr1	3208819	3208846	1.32222	fill_color=dblue	chr1	3270419	3270446	0.60206	fill_color=dblue	chr1	3211201	3211228	1.07918	fill_color=dblue
chr1	3299603	3299630	0.30103	fill_color=dpurple	chr1	3164027	3164054	0	fill_color=dpurple	chr1	3118455	3118482	1.17609	fill_color=dblue	chr1	3210546	3210573	1.49136	fill_color=dblue	chr1	3271081	3271108	0.477121	fill_color=dblue	chr1	3224759	3224786	0.30103	fill_color=dblue
chr1	3302163	3302190	1.11394	fill_color=dpurple	chr1	3173420	3173447	1.53148	fill_color=dpurple	chr1	3120932	3120959	1.50515	fill_color=dblue	chr1	3211201	3211228	0.60206	fill_color=dblue	chr1	3287331	3287358	0.60206	fill_color=dblue	chr1	3236125	3236152	0.845098	fill_color=dblue
chr1	3334273	3334300	1	fill_color=dpurple	chr1	3176286	3176313	1.54407	fill_color=dpurple	chr1	3125122	3125149	1.89763	fill_color=dblue	chr1	3224759	3224786	1.17609	fill_color=dblue	chr1	3302163	3302190	1.04139	fill_color=dblue	chr1	3238653	3238680	1	fill_color=dblue
chr1	3335456	3335483	0.69897	fill_color=dpurple	chr1	3182368	3182395	1.23045	fill_color=dpurple	chr1	3164027	3164054	0.30103	fill_color=dblue	chr1	3236125	3236152	1.5682	fill_color=dblue	chr1	3334273	3334300	0.60206	fill_color=dblue	chr1	3261992	3262019	0.477121	fill_color=dblue
chr1	3339835	3339862	1.63347	fill_color=dpurple	chr1	3208450	3208477	1.41497	fill_color=dpurple	chr1	3173420	3173447	1.14613	fill_color=dblue	chr1	3238653	3238680	1.39794	fill_color=dblue	chr1	3335317	3335344	0.69897	fill_color=dblue	chr1	3263888	3263915	0.60206	fill_color=dblue
chr1	3344683	3344710	1.23045	fill_color=dpurple	chr1	3208819	3208846	1.72428	fill_color=dpurple	chr1	3176286	3176313	0.845098	fill_color=dblue	chr1	3261992	3262019	1.43136	fill_color=dblue	chr1	3335456	3335483	0.60206	fill_color=dblue	chr1	3268623	3268650	0.845098	fill_color=dblue
chr1	3351663	3351690	1.25527	fill_color=dpurple	chr1	3210546	3210573	1.72428	fill_color=dpurple	chr1	3182368	3182395	0.60206	fill_color=dblue	chr1	3263888	3263915	1.11394	fill_color=dblue	chr1	3339835	3339862	0	fill_color=dblue	chr1	3269740	3269767	1	fill_color=dblue
chr1	3354038	3354065	1.49136	fill_color=dpurple	chr1	3211201	3211228	0.69897	fill_color=dpurple	chr1	3208450	3208477	1.30103	fill_color=dblue	chr1	3268623	3268650	1.11394	fill_color=dblue	chr1	3344683	3344710	0.477121	fill_color=dblue	chr1	3270419	3270446	0.69897	fill_color=dblue
chr1	3361741	3361768	1.27875	fill_color=dpurple	chr1	3224759	3224786	1.32222	fill_color=dpurple	chr1	3208819	3208846	1.38021	fill_color=dblue	chr1	3269740	3269767	0.954243	fill_color=dblue	chr1	3351663	3351690	1.41497	fill_color=dblue	chr1	3271081	3271108	0.60206	fill_color=dblue
chr1	3428489	3428516	1	fill_color=dpurple	chr1	3236125	3236152	1.78533	fill_color=dpurple	chr1	3210546	3210573	1.4624	fill_color=dblue	chr1	3270419	3270446	0.30103	fill_color=dblue	chr1	3354038	3354065	1.11394	fill_color=dblue	chr1	3287331	3287358	0.30103	fill_color=dblue
chr1	3456431	3456458	1.41497	fill_color=dpurple	chr1	3238653	3238680	1.50515	fill_color=dpurple	chr1	3211201	3211228	0.778151	fill_color=dblue	chr1	3271081	3271108	0.69897	fill_color=dblue	chr1	3361741	3361768	0.845098	fill_color=dblue	chr1	3302163	3302190	1.23045	fill_color=dblue
chr1	3500195	3500222	2.0607	fill_color=dpurple	chr1	3261992	3262019	1.5563	fill_color=dpurple	chr1	3224759	3224786	1.04139	fill_color=dblue	chr1	3287331	3287358	0.90309	fill_color=dblue	chr1	3428489	3428516	0.69897	fill_color=dblue	chr1	3334273	3334300	0.778151	fill_color=dblue
chr1	3506573	3506600	0	fill_color=dpurple	chr1	3263888	3263915	1.5682	fill_color=dpurple	chr1	3236125	3236152	1.69897	fill_color=dblue	chr1	3297497	3297524	0.69897	fill_color=dblue	chr1	3456431	3456458	0.845098	fill_color=dblue	chr1	3335317	3335344	0.60206	fill_color=dblue
chr1	3522385	3522412	1.27875	fill_color=dpurple	chr1	3268623	3268650	1.53148	fill_color=dpurple	chr1	3238653	3238680	1.50515	fill_color=dblue	chr1	3299603	3299630	0.60206	fill_color=dblue	chr1	3500195	3500222	1.25527	fill_color=dblue	chr1	3335456	3335483	0.60206	fill_color=dblue
chr1	3537332	3537359	1.38021	fill_color=dpurple	chr1	3269740	3269767	1.32222	fill_color=dpurple	chr1	3261992	3262019	1.4624	fill_color=dblue	chr1	3302163	3302190	1.25527	fill_color=dblue	chr1	3506573	3506600	0	fill_color=dblue	chr1	3339835	3339862	0.60206	fill_color=dblue
chr1	3554264	3554291	0.477121	fill_color=dpurple	chr1	3270419	3270446	1.11394	fill_color=dpurple	chr1	3263888	3263915	1.20412	fill_color=dblue	chr1	3334273	3334300	0.477121	fill_color=dblue	chr1	3522385	3522412	1.14613	fill_color=dblue	chr1	3344683	3344710	0.60206	fill_color=dblue
chr1	3554378	3554405	1.04139	fill_color=dpurple	chr1	3271081	3271108	1	fill_color=dpurple	chr1	3268623	3268650	1.20412	fill_color=dblue	chr1	3335317	3335344	0	fill_color=dblue	chr1	3537332	3537359	1.36173	fill_color=dblue	chr1	3351663	3351690	1.07918	fill_color=dblue
chr1	3573010	3573037	1.53148	fill_color=dpurple	chr1	3287331	3287358	1.27875	fill_color=dpurple	chr1	3269740	3269767	0.845098	fill_color=dblue	chr1	3335456	3335483	1.14613	fill_color=dblue	chr1	3554264	3554291	0.477121	fill_color=dblue	chr1	3354038	3354065	1.36173	fill_color=dblue
chr1	3573243	3573270	1.4624	fill_color=dpurple	chr1	3297497	3297524	1.23045	fill_color=dpurple	chr1	3271081	3271108	0.477121	fill_color=dblue	chr1	3339835	3339862	0.477121	fill_color=dblue	chr1	3554378	3554405	0.60206	fill_color=dblue	chr1	3361741	3361768	0.90309	fill_color=dblue
chr1	3578248	3578275	0.778151	fill_color=dpurple	chr1	3299603	3299630	0.954243	fill_color=dpurple	chr1	3287331	3287358	1.11394	fill_color=dblue	chr1	3344683	3344710	1.27875	fill_color=dblue	chr1	3573010	3573037	1.25527	fill_color=dblue	chr1	3428489	3428516	0.60206	fill_color=dblue
chr1	3606260	3606287	1	fill_color=dpurple	chr1	3302163	3302190	1.43136	fill_color=dpurple	chr1	3297497	3297524	0.69897	fill_color=dblue	chr1	3351663	3351690	1.41497	fill_color=dblue	chr1	3573243	3573270	0.954243	fill_color=dblue	chr1	3456431	3456458	0.60206	fill_color=dblue
chr1	3683097	3683124	0.60206	fill_color=dpurple	chr1	3334273	3334300	1.07918	fill_color=dpurple	chr1	3299603	3299630	0.778151	fill_color=dblue	chr1	3354038	3354065	1.4624	fill_color=dblue	chr1	3577942	3577969	0.845098	fill_color=dblue	chr1	3500195	3500222	1.5563	fill_color=dblue
chr1	3746289	3746316	1.49136	fill_color=dpurple	chr1	3335317	3335344	0.477121	fill_color=dpurple	chr1	3302163	3302190	1.27875	fill_color=dblue	chr1	3361741	3361768	1.63347	fill_color=dblue	chr1	3578248	3578275	0.90309	fill_color=dblue	chr1	3522385	3522412	1	fill_color=dblue
chr1	3822600	3822627	0.477121	fill_color=dpurple	chr1	3335456	3335483	1.23045	fill_color=dpurple	chr1	3334273	3334300	0.954243	fill_color=dblue	chr1	3428489	3428516	0.477121	fill_color=dblue	chr1	3606260	3606287	0.69897	fill_color=dblue	chr1	3537332	3537359	1.14613	fill_color=dblue
chr1	3841869	3841896	2.14613	fill_color=dpurple	chr1	3339835	3339862	1.04139	fill_color=dpurple	chr1	3335317	3335344	0.60206	fill_color=dblue	chr1	3456431	3456458	1.4624	fill_color=dblue	chr1	3683097	3683124	0.69897	fill_color=dblue	chr1	3554264	3554291	0.845098	fill_color=dblue
chr1	3844429	3844456	1.30103	fill_color=dpurple	chr1	3344683	3344710	1.53148	fill_color=dpurple	chr1	3335456	3335483	1.23045	fill_color=dblue	chr1	3500195	3500222	1.54407	fill_color=dblue	chr1	3740233	3740260	0.477121	fill_color=dblue	chr1	3554378	3554405	1.07918	fill_color=dblue
chr1	3848932	3848959	1.86332	fill_color=dpurple	chr1	3351663	3351690	1.70757	fill_color=dpurple	chr1	3339835	3339862	0.30103	fill_color=dblue	chr1	3506573	3506600	0.69897	fill_color=dblue	chr1	3746289	3746316	1.83251	fill_color=dblue	chr1	3573010	3573037	1.04139	fill_color=dblue
chr1	3865539	3865566	0.90309	fill_color=dpurple	chr1	3354038	3354065	1.51851	fill_color=dpurple	chr1	3344683	3344710	1.20412	fill_color=dblue	chr1	3522385	3522412	1.54407	fill_color=dblue	chr1	3822600	3822627	0	fill_color=dblue	chr1	3573243	3573270	1.39794	fill_color=dblue
chr1	3872634	3872661	1.89209	fill_color=dpurple	chr1	3361741	3361768	1.72428	fill_color=dpurple	chr1	3351663	3351690	1.5563	fill_color=dblue	chr1	3573010	3573037	1.34242	fill_color=dblue	chr1	3835750	3835777	0.60206	fill_color=dblue	chr1	3577942	3577969	0.845098	fill_color=dblue
chr1	3924642	3924669	0.778151	fill_color=dpurple	chr1	3428489	3428516	1.04139	fill_color=dpurple	chr1	3354038	3354065	1.27875	fill_color=dblue	chr1	3573243	3573270	1.80618	fill_color=dblue	chr1	3841869	3841896	1.79934	fill_color=dblue	chr1	3578248	3578275	0.69897	fill_color=dblue
chr1	3926687	3926714	1.76343	fill_color=dpurple	chr1	3456431	3456458	1.61278	fill_color=dpurple	chr1	3361741	3361768	1.68124	fill_color=dblue	chr1	3578248	3578275	1.59106	fill_color=dblue	chr1	3844429	3844456	0.90309	fill_color=dblue	chr1	3606260	3606287	0.60206	fill_color=dblue
chr1	3932524	3932551	1.57978	fill_color=dpurple	chr1	3500195	3500222	1.77815	fill_color=dpurple	chr1	3428489	3428516	0.845098	fill_color=dblue	chr1	3644745	3644772	0	fill_color=dblue	chr1	3848932	3848959	1.57978	fill_color=dblue	chr1	3683097	3683124	0.60206	fill_color=dblue
chr1	3932850	3932877	0.30103	fill_color=dpurple	chr1	3506573	3506600	0	fill_color=dpurple	chr1	3456431	3456458	1.54407	fill_color=dblue	chr1	3683097	3683124	1.34242	fill_color=dblue	chr1	3865539	3865566	1.11394	fill_color=dblue	chr1	3740233	3740260	0.845098	fill_color=dblue
chr1	3948920	3948947	0.477121	fill_color=dpurple	chr1	3522385	3522412	1.76343	fill_color=dpurple	chr1	3500195	3500222	1.53148	fill_color=dblue	chr1	3701575	3701602	1.32222	fill_color=dblue	chr1	3872634	3872661	1	fill_color=dblue	chr1	3746289	3746316	1.61278	fill_color=dblue
chr1	3949106	3949133	0.845098	fill_color=dpurple	chr1	3573010	3573037	1.51851	fill_color=dpurple	chr1	3506573	3506600	0	fill_color=dblue	chr1	3718999	3719026	0.954243	fill_color=dblue	chr1	3926687	3926714	1.66276	fill_color=dblue	chr1	3822600	3822627	0	fill_color=dblue
chr1	3952927	3952954	1.51851	fill_color=dpurple	chr1	3573243	3573270	1.95424	fill_color=dpurple	chr1	3522385	3522412	1.53148	fill_color=dblue	chr1	3740233	3740260	1	fill_color=dblue	chr1	3932524	3932551	1.716	fill_color=dblue	chr1	3835750	3835777	0.477121	fill_color=dblue
chr1	3956384	3956411	1.43136	fill_color=dpurple	chr1	3578248	3578275	1.74036	fill_color=dpurple	chr1	3573010	3573037	1.41497	fill_color=dblue	chr1	3746289	3746316	2.25527	fill_color=dblue	chr1	3949106	3949133	1.5682	fill_color=dblue	chr1	3841869	3841896	2.02119	fill_color=dblue
chr1	3959894	3959921	2.18184	fill_color=dpurple	chr1	3644745	3644772	0.69897	fill_color=dpurple	chr1	3573243	3573270	1.69897	fill_color=dblue	chr1	3822600	3822627	1.51851	fill_color=dblue	chr1	3952927	3952954	1.69897	fill_color=dblue	chr1	3844429	3844456	0.845098	fill_color=dblue
chr1	3961081	3961108	1.04139	fill_color=dpurple	chr1	3683097	3683124	1.60206	fill_color=dpurple	chr1	3578248	3578275	1.39794	fill_color=dblue	chr1	3835750	3835777	1.27875	fill_color=dblue	chr1	3956384	3956411	1.65321	fill_color=dblue	chr1	3848932	3848959	1.61278	fill_color=dblue
chr1	3961521	3961548	0.778151	fill_color=dpurple	chr1	3701575	3701602	1.5682	fill_color=dpurple	chr1	3683097	3683124	1.30103	fill_color=dblue	chr1	3839413	3839440	1.25527	fill_color=dblue	chr1	3959894	3959921	1.44716	fill_color=dblue	chr1	3865539	3865566	0.90309	fill_color=dblue
chr1	3961794	3961821	1.86332	fill_color=dpurple	chr1	3718999	3719026	1.27875	fill_color=dpurple	chr1	3689126	3689153	0	fill_color=dblue	chr1	3841869	3841896	2.4014	fill_color=dblue	chr1	3961081	3961108	0.954243	fill_color=dblue	chr1	3872634	3872661	1.39794	fill_color=dblue
chr1	3965508	3965535	1.32222	fill_color=dpurple	chr1	3740233	3740260	1.32222	fill_color=dpurple	chr1	3701575	3701602	0.845098	fill_color=dblue	chr1	3844429	3844456	1.61278	fill_color=dblue	chr1	3961521	3961548	0	fill_color=dblue	chr1	3906026	3906053	0.30103	fill_color=dblue
chr1	3970680	3970707	0.845098	fill_color=dpurple	chr1	3746289	3746316	2.38561	fill_color=dpurple	chr1	3718999	3719026	1	fill_color=dblue	chr1	3848932	3848959	1.96379	fill_color=dblue	chr1	3961794	3961821	1.77815	fill_color=dblue	chr1	3926687	3926714	1.5682	fill_color=dblue
chr1	3973305	3973332	1.98677	fill_color=dpurple	chr1	3822600	3822627	1.8451	fill_color=dpurple	chr1	3740233	3740260	0.845098	fill_color=dblue	chr1	3865539	3865566	1.51851	fill_color=dblue	chr1	3965508	3965535	0.90309	fill_color=dblue	chr1	3932524	3932551	1.41497	fill_color=dblue
chr1	3973954	3973981	1.66276	fill_color=dpurple	chr1	3835750	3835777	1.54407	fill_color=dpurple	chr1	3746289	3746316	2.23805	fill_color=dblue	chr1	3872634	3872661	1.87506	fill_color=dblue	chr1	3970680	3970707	0.954243	fill_color=dblue	chr1	3949106	3949133	0.954243	fill_color=dblue
chr1	3975632	3975659	0.477121	fill_color=dpurple	chr1	3839413	3839440	1.53148	fill_color=dpurple	chr1	3822600	3822627	1.44716	fill_color=dblue	chr1	3904498	3904525	1.74036	fill_color=dblue	chr1	3972036	3972063	0.954243	fill_color=dblue	chr1	3952927	3952954	0.69897	fill_color=dblue
chr1	3976717	3976744	1.07918	fill_color=dpurple	chr1	3841869	3841896	2.54531	fill_color=dpurple	chr1	3835750	3835777	1.25527	fill_color=dblue	chr1	3905249	3905276	1.07918	fill_color=dblue	chr1	3973305	3973332	1.62325	fill_color=dblue	chr1	3956384	3956411	1.43136	fill_color=dblue
chr1	4004658	4004685	0.845098	fill_color=dpurple	chr1	3844429	3844456	1.77815	fill_color=dpurple	chr1	3839413	3839440	1.14613	fill_color=dblue	chr1	3906026	3906053	1.72428	fill_color=dblue	chr1	3973954	3973981	1.61278	fill_color=dblue	chr1	3959894	3959921	1.79239	fill_color=dblue
chr1	4011976	4012003	0.778151	fill_color=dpurple	chr1	3848932	3848959	2.21748	fill_color=dpurple	chr1	3841869	3841896	2.39445	fill_color=dblue	chr1	3914103	3914130	0.778151	fill_color=dblue	chr1	3975632	3975659	1.54407	fill_color=dblue	chr1	3961081	3961108	1.07918	fill_color=dblue
chr1	4043882	4043909	1.38021	fill_color=dpurple	chr1	3865539	3865566	1.62325	fill_color=dpurple	chr1	3844429	3844456	1.57978	fill_color=dblue	chr1	3921650	3921677	0.845098	fill_color=dblue	chr1	3976717	3976744	1.11394	fill_color=dblue	chr1	3961521	3961548	0.778151	fill_color=dblue
chr1	4044634	4044661	2.14922	fill_color=dpurple	chr1	3872634	3872661	2.08636	fill_color=dpurple	chr1	3848932	3848959	2.02119	fill_color=dblue	chr1	3924642	3924669	0	fill_color=dblue	chr1	4011976	4012003	1.04139	fill_color=dblue	chr1	3961794	3961821	1.53148	fill_color=dblue
chr1	4045177	4045204	1.30103	fill_color=dpurple	chr1	3904498	3904525	1.85733	fill_color=dpurple	chr1	3865539	3865566	1.59106	fill_color=dblue	chr1	3926687	3926714	1.64345	fill_color=dblue	chr1	4043882	4043909	0.845098	fill_color=dblue	chr1	3965508	3965535	0.30103	fill_color=dblue
chr1	4045728	4045755	1.66276	fill_color=dpurple	chr1	3905249	3905276	1.17609	fill_color=dpurple	chr1	3872634	3872661	1.88649	fill_color=dblue	chr1	3932524	3932551	1.36173	fill_color=dblue	chr1	4044634	4044661	1.69897	fill_color=dblue	chr1	3970680	3970707	0.60206	fill_color=dblue
chr1	4046538	4046565	2.2878	fill_color=dpurple	chr1	3906026	3906053	1.91908	fill_color=dpurple	chr1	3904498	3904525	1.54407	fill_color=dblue	chr1	3932850	3932877	1.14613	fill_color=dblue	chr1	4045177	4045204	1.44716	fill_color=dblue	chr1	3972036	3972063	0.30103	fill_color=dblue
chr1	4049321	4049348	1.47712	fill_color=dpurple	chr1	3914103	3914130	1.07918	fill_color=dpurple	chr1	3905249	3905276	1.17609	fill_color=dblue	chr1	3935772	3935799	0.845098	fill_color=dblue	chr1	4045728	4045755	1.54407	fill_color=dblue	chr1	3973305	3973332	1.6721	fill_color=dblue
chr1	4055279	4055306	0.477121	fill_color=dpurple	chr1	3921650	3921677	0.845098	fill_color=dpurple	chr1	3906026	3906053	1.61278	fill_color=dblue	chr1	3948920	3948947	0.477121	fill_color=dblue	chr1	4046538	4046565	1.68124	fill_color=dblue	chr1	3973954	3973981	1.83251	fill_color=dblue
chr1	4061050	4061077	0.30103	fill_color=dpurple	chr1	3924642	3924669	0.477121	fill_color=dpurple	chr1	3914103	3914130	0.69897	fill_color=dblue	chr1	3949106	3949133	1.47712	fill_color=dblue	chr1	4049321	4049348	1.11394	fill_color=dblue	chr1	3975632	3975659	1.11394	fill_color=dblue
chr1	4064507	4064534	1.07918	fill_color=dpurple	chr1	3926687	3926714	1.89763	fill_color=dpurple	chr1	3921650	3921677	0.60206	fill_color=dblue	chr1	3952927	3952954	1.44716	fill_color=dblue	chr1	4055279	4055306	0.90309	fill_color=dblue	chr1	3976717	3976744	0.845098	fill_color=dblue
chr1	4065562	4065589	0.778151	fill_color=dpurple	chr1	3932524	3932551	1.60206	fill_color=dpurple	chr1	3924642	3924669	0.69897	fill_color=dblue	chr1	3956384	3956411	1.4624	fill_color=dblue	chr1	4064507	4064534	0.845098	fill_color=dblue	chr1	4011976	4012003	1.04139	fill_color=dblue
chr1	4082387	4082414	1.14613	fill_color=dpurple	chr1	3932850	3932877	1.32222	fill_color=dpurple	chr1	3926687	3926714	1.61278	fill_color=dblue	chr1	3959894	3959921	1.41497	fill_color=dblue	chr1	4065562	4065589	1.25527	fill_color=dblue	chr1	4043882	4043909	0.778151	fill_color=dblue
chr1	4086541	4086568	1.38021	fill_color=dpurple	chr1	3935772	3935799	0.60206	fill_color=dpurple	chr1	3932524	3932551	1.14613	fill_color=dblue	chr1	3961081	3961108	1.74819	fill_color=dblue	chr1	4082387	4082414	0.845098	fill_color=dblue	chr1	4044634	4044661	1.73239	fill_color=dblue
chr1	4097966	4097993	1.14613	fill_color=dpurple	chr1	3948920	3948947	1.04139	fill_color=dpurple	chr1	3932850	3932877	1.25527	fill_color=dblue	chr1	3961521	3961548	1.43136	fill_color=dblue	chr1	4086541	4086568	1.60206	fill_color=dblue	chr1	4045177	4045204	1.25527	fill_color=dblue
chr1	4128524	4128551	1.65321	fill_color=dpurple	chr1	3949106	3949133	1.76343	fill_color=dpurple	chr1	3935772	3935799	0.69897	fill_color=dblue	chr1	3961794	3961821	1.91381	fill_color=dblue	chr1	4128524	4128551	1.20412	fill_color=dblue	chr1	4045728	4045755	1.65321	fill_color=dblue
chr1	4135037	4135064	0.477121	fill_color=dpurple	chr1	3952927	3952954	1.63347	fill_color=dpurple	chr1	3948920	3948947	0.477121	fill_color=dblue	chr1	3965508	3965535	1	fill_color=dblue	chr1	4135037	4135064	0.30103	fill_color=dblue	chr1	4046538	4046565	1.78533	fill_color=dblue
chr1	4162809	4162836	1.07918	fill_color=dpurple	chr1	3956384	3956411	1.79934	fill_color=dpurple	chr1	3949106	3949133	1.4624	fill_color=dblue	chr1	3970680	3970707	1.32222	fill_color=dblue	chr1	4162809	4162836	0.477121	fill_color=dblue	chr1	4049321	4049348	0.845098	fill_color=dblue
chr1	4226273	4226300	2.04922	fill_color=dpurple	chr1	3959894	3959921	1.76343	fill_color=dpurple	chr1	3952927	3952954	1.61278	fill_color=dblue	chr1	3972036	3972063	0.845098	fill_color=dblue	chr1	4226273	4226300	1.6902	fill_color=dblue	chr1	4055279	4055306	1.07918	fill_color=dblue
chr1	4229708	4229735	1.80618	fill_color=dpurple	chr1	3961081	3961108	1.87506	fill_color=dpurple	chr1	3956384	3956411	1.50515	fill_color=dblue	chr1	3973305	3973332	1.6721	fill_color=dblue	chr1	4229708	4229735	1.20412	fill_color=dblue	chr1	4061050	4061077	0	fill_color=dblue
chr1	4230503	4230530	1.20412	fill_color=dpurple	chr1	3961521	3961548	1.47712	fill_color=dpurple	chr1	3959894	3959921	1.32222	fill_color=dblue	chr1	3973954	3973981	1.6902	fill_color=dblue	chr1	4230503	4230530	1.07918	fill_color=dblue	chr1	4064507	4064534	0.90309	fill_color=dblue
chr1	4237268	4237295	0.69897	fill_color=dpurple	chr1	3961794	3961821	2.1038	fill_color=dpurple	chr1	3961081	3961108	1.74036	fill_color=dblue	chr1	3975632	3975659	1.23045	fill_color=dblue	chr1	4237268	4237295	1.17609	fill_color=dblue	chr1	4065562	4065589	1.11394	fill_color=dblue
chr1	4318137	4318164	2.1959	fill_color=dpurple	chr1	3965508	3965535	1.07918	fill_color=dpurple	chr1	3961521	3961548	1.04139	fill_color=dblue	chr1	3976717	3976744	1	fill_color=dblue	chr1	4318137	4318164	1.36173	fill_color=dblue	chr1	4082387	4082414	0.477121	fill_color=dblue
chr1	4358893	4358920	1.4624	fill_color=dpurple	chr1	3970680	3970707	1.60206	fill_color=dpurple	chr1	3961794	3961821	1.85126	fill_color=dblue	chr1	4004658	4004685	0	fill_color=dblue	chr1	4323548	4323575	0	fill_color=dblue	chr1	4086541	4086568	1.41497	fill_color=dblue
chr1	4386402	4386429	0.30103	fill_color=dpurple	chr1	3972036	3972063	0.778151	fill_color=dpurple	chr1	3965508	3965535	0.778151	fill_color=dblue	chr1	4011976	4012003	1.27875	fill_color=dblue	chr1	4358893	4358920	1.39794	fill_color=dblue	chr1	4097966	4097993	1.32222	fill_color=dblue
chr1	4388222	4388249	0.30103	fill_color=dpurple	chr1	3973305	3973332	1.97772	fill_color=dpurple	chr1	3970680	3970707	1.43136	fill_color=dblue	chr1	4043882	4043909	1.17609	fill_color=dblue	chr1	4388222	4388249	0	fill_color=dblue	chr1	4128524	4128551	1.59106	fill_color=dblue
chr1	4390663	4390690	1.5563	fill_color=dpurple	chr1	3973954	3973981	1.99564	fill_color=dpurple	chr1	3972036	3972063	0.778151	fill_color=dblue	chr1	4044634	4044661	2.04139	fill_color=dblue	chr1	4390663	4390690	1.14613	fill_color=dblue	chr1	4135037	4135064	0	fill_color=dblue
chr1	4402629	4402656	0.954243	fill_color=dpurple	chr1	3975632	3975659	1.17609	fill_color=dpurple	chr1	3973305	3973332	1.63347	fill_color=dblue	chr1	4045177	4045204	1.69897	fill_color=dblue	chr1	4423268	4423295	0.477121	fill_color=dblue	chr1	4162809	4162836	0	fill_color=dblue
chr1	4420890	4420917	0.60206	fill_color=dpurple	chr1	3976717	3976744	1.30103	fill_color=dpurple	chr1	3973954	3973981	1.75587	fill_color=dblue	chr1	4045728	4045755	1.94448	fill_color=dblue	chr1	4424881	4424908	1.30103	fill_color=dblue	chr1	4226273	4226300	1.6721	fill_color=dblue
chr1	4423268	4423295	0	fill_color=dpurple	chr1	4004658	4004685	0.90309	fill_color=dpurple	chr1	3975632	3975659	1	fill_color=dblue	chr1	4046538	4046565	1.93952	fill_color=dblue	chr1	4424980	4425007	1.44716	fill_color=dblue	chr1	4229708	4229735	1.04139	fill_color=dblue
chr1	4424881	4424908	0.954243	fill_color=dpurple	chr1	4011976	4012003	1.38021	fill_color=dpurple	chr1	3976717	3976744	1.17609	fill_color=dblue	chr1	4049321	4049348	1.50515	fill_color=dblue	chr1	4449150	4449177	1.30103	fill_color=dblue	chr1	4230503	4230530	1.25527	fill_color=dblue
chr1	4424980	4425007	1.716	fill_color=dpurple	chr1	4043882	4043909	1.5563	fill_color=dpurple	chr1	4004658	4004685	0.60206	fill_color=dblue	chr1	4055279	4055306	1.11394	fill_color=dblue	chr1	4495802	4495829	1.49136	fill_color=dblue	chr1	4237268	4237295	1.07918	fill_color=dblue
chr1	4449150	4449177	0.90309	fill_color=dpurple	chr1	4044634	4044661	2.22011	fill_color=dpurple	chr1	4011976	4012003	1.34242	fill_color=dblue	chr1	4061050	4061077	0.778151	fill_color=dblue	chr1	4588578	4588605	1.43136	fill_color=dblue	chr1	4318137	4318164	1.39794	fill_color=dblue
chr1	4495802	4495829	1.59106	fill_color=dpurple	chr1	4045177	4045204	1.94448	fill_color=dpurple	chr1	4043882	4043909	1.20412	fill_color=dblue	chr1	4064507	4064534	1.20412	fill_color=dblue	chr1	4592096	4592123	1	fill_color=dblue	chr1	4358893	4358920	1.47712	fill_color=dblue
chr1	4588578	4588605	0.69897	fill_color=dpurple	chr1	4045728	4045755	2.04532	fill_color=dpurple	chr1	4044634	4044661	2.06446	fill_color=dblue	chr1	4065562	4065589	1.74036	fill_color=dblue	chr1	4604903	4604930	1.20412	fill_color=dblue	chr1	4388222	4388249	0.60206	fill_color=dblue
chr1	4592096	4592123	0.30103	fill_color=dpurple	chr1	4046538	4046565	2.13354	fill_color=dpurple	chr1	4045177	4045204	1.69897	fill_color=dblue	chr1	4082387	4082414	0.477121	fill_color=dblue	chr1	4609483	4609510	0.90309	fill_color=dblue	chr1	4390663	4390690	0.60206	fill_color=dblue
chr1	4604903	4604930	1.4624	fill_color=dpurple	chr1	4049321	4049348	1.6902	fill_color=dpurple	chr1	4045728	4045755	1.86923	fill_color=dblue	chr1	4086541	4086568	1.63347	fill_color=dblue	chr1	4618598	4618625	1.25527	fill_color=dblue	chr1	4402629	4402656	0	fill_color=dblue
chr1	4609483	4609510	1.23045	fill_color=dpurple	chr1	4055279	4055306	1.43136	fill_color=dpurple	chr1	4046538	4046565	1.99123	fill_color=dblue	chr1	4097966	4097993	1.82607	fill_color=dblue	chr1	4621750	4621777	1.43136	fill_color=dblue	chr1	4420890	4420917	0	fill_color=dblue
chr1	4618598	4618625	2.03342	fill_color=dpurple	chr1	4061050	4061077	1.11394	fill_color=dpurple	chr1	4049321	4049348	1.51851	fill_color=dblue	chr1	4128524	4128551	1.53148	fill_color=dblue	chr1	4631618	4631645	1.43136	fill_color=dblue	chr1	4423268	4423295	0.69897	fill_color=dblue
chr1	4621750	4621777	1.97313	fill_color=dpurple	chr1	4064507	4064534	1.44716	fill_color=dpurple	chr1	4055279	4055306	0.90309	fill_color=dblue	chr1	4162809	4162836	0.60206	fill_color=dblue	chr1	4638658	4638685	0.90309	fill_color=dblue	chr1	4424881	4424908	1.11394	fill_color=dblue
chr1	4631618	4631645	1.85126	fill_color=dpurple	chr1	4065562	4065589	1.98227	fill_color=dpurple	chr1	4061050	4061077	0.778151	fill_color=dblue	chr1	4187636	4187663	0.778151	fill_color=dblue	chr1	4645083	4645110	1.14613	fill_color=dblue	chr1	4424980	4425007	1.14613	fill_color=dblue
chr1	4638658	4638685	1.11394	fill_color=dpurple	chr1	4082387	4082414	1.11394	fill_color=dpurple	chr1	4064507	4064534	1.11394	fill_color=dblue	chr1	4226273	4226300	1.82607	fill_color=dblue	chr1	4660189	4660216	1.50515	fill_color=dblue	chr1	4449150	4449177	1.07918	fill_color=dblue
chr1	4645083	4645110	2.07188	fill_color=dpurple	chr1	4086541	4086568	1.63347	fill_color=dpurple	chr1	4065562	4065589	1.73239	fill_color=dblue	chr1	4229708	4229735	1.34242	fill_color=dblue	chr1	4665420	4665447	1.34242	fill_color=dblue	chr1	4495802	4495829	1.62325	fill_color=dblue
chr1	4660189	4660216	1.74819	fill_color=dpurple	chr1	4097966	4097993	2.03342	fill_color=dpurple	chr1	4082387	4082414	1	fill_color=dblue	chr1	4230503	4230530	1.62325	fill_color=dblue	chr1	4673122	4673149	0.477121	fill_color=dblue	chr1	4588578	4588605	1.34242	fill_color=dblue
chr1	4660449	4660476	0.477121	fill_color=dpurple	chr1	4128524	4128551	1.80618	fill_color=dpurple	chr1	4086541	4086568	1.62325	fill_color=dblue	chr1	4237268	4237295	0.477121	fill_color=dblue	chr1	4676461	4676488	0.477121	fill_color=dblue	chr1	4592096	4592123	0.90309	fill_color=dblue
chr1	4665420	4665447	0.845098	fill_color=dpurple	chr1	4135037	4135064	0.845098	fill_color=dpurple	chr1	4097966	4097993	1.85733	fill_color=dblue	chr1	4318137	4318164	1.50515	fill_color=dblue	chr1	4682556	4682583	0.30103	fill_color=dblue	chr1	4604903	4604930	0.60206	fill_color=dblue
chr1	4673122	4673149	0.60206	fill_color=dpurple	chr1	4162809	4162836	0.90309	fill_color=dpurple	chr1	4128524	4128551	1.43136	fill_color=dblue	chr1	4323548	4323575	0.60206	fill_color=dblue	chr1	4682730	4682757	0.69897	fill_color=dblue	chr1	4609483	4609510	1.11394	fill_color=dblue
chr1	4676461	4676488	0.477121	fill_color=dpurple	chr1	4187636	4187663	0.69897	fill_color=dpurple	chr1	4135037	4135064	0.477121	fill_color=dblue	chr1	4358893	4358920	1.70757	fill_color=dblue	chr1	4683834	4683861	1.23045	fill_color=dblue	chr1	4618598	4618625	1.32222	fill_color=dblue
chr1	4682556	4682583	0.30103	fill_color=dpurple	chr1	4226273	4226300	1.98227	fill_color=dpurple	chr1	4162809	4162836	0.60206	fill_color=dblue	chr1	4388222	4388249	1.07918	fill_color=dblue	chr1	4685449	4685476	0.778151	fill_color=dblue	chr1	4621750	4621777	1.25527	fill_color=dblue
chr1	4682730	4682757	1.11394	fill_color=dpurple	chr1	4229708	4229735	1.70757	fill_color=dpurple	chr1	4187636	4187663	0.845098	fill_color=dblue	chr1	4390663	4390690	0.954243	fill_color=dblue	chr1	4717272	4717299	1.77085	fill_color=dblue	chr1	4631618	4631645	1.51851	fill_color=dblue
chr1	4683834	4683861	1.25527	fill_color=dpurple	chr1	4230503	4230530	1.85733	fill_color=dpurple	chr1	4226273	4226300	1.79934	fill_color=dblue	chr1	4402629	4402656	0.845098	fill_color=dblue	chr1	4718808	4718835	0.954243	fill_color=dblue	chr1	4638658	4638685	0.477121	fill_color=dblue
chr1	4685449	4685476	0.60206	fill_color=dpurple	chr1	4237268	4237295	1.11394	fill_color=dpurple	chr1	4229708	4229735	1.54407	fill_color=dblue	chr1	4423268	4423295	0.477121	fill_color=dblue	chr1	4727074	4727101	1.04139	fill_color=dblue	chr1	4645083	4645110	1.4624	fill_color=dblue
chr1	4717272	4717299	1.51851	fill_color=dpurple	chr1	4318137	4318164	1.86332	fill_color=dpurple	chr1	4230503	4230530	1.6902	fill_color=dblue	chr1	4424881	4424908	0.845098	fill_color=dblue	chr1	4736535	4736562	1.23045	fill_color=dblue	chr1	4660189	4660216	1.54407	fill_color=dblue
chr1	4718808	4718835	1	fill_color=dpurple	chr1	4323548	4323575	0.90309	fill_color=dpurple	chr1	4237268	4237295	0.477121	fill_color=dblue	chr1	4424980	4425007	0.30103	fill_color=dblue	chr1	4736609	4736636	0.954243	fill_color=dblue	chr1	4660449	4660476	0	fill_color=dblue
chr1	4727074	4727101	1.51851	fill_color=dpurple	chr1	4358893	4358920	2.01284	fill_color=dpurple	chr1	4318137	4318164	1.32222	fill_color=dblue	chr1	4449150	4449177	1.41497	fill_color=dblue	chr1	4741547	4741574	0.845098	fill_color=dblue	chr1	4665420	4665447	1.51851	fill_color=dblue
chr1	4736535	4736562	1.07918	fill_color=dpurple	chr1	4386402	4386429	0.778151	fill_color=dpurple	chr1	4323548	4323575	0.845098	fill_color=dblue	chr1	4495802	4495829	1.80618	fill_color=dblue	chr1	4744767	4744794	0.845098	fill_color=dblue	chr1	4673122	4673149	1.04139	fill_color=dblue
chr1	4736609	4736636	0.30103	fill_color=dpurple	chr1	4388222	4388249	1.17609	fill_color=dpurple	chr1	4358893	4358920	1.73239	fill_color=dblue	chr1	4588578	4588605	1.17609	fill_color=dblue	chr1	4812462	4812489	0	fill_color=dblue	chr1	4676461	4676488	0.30103	fill_color=dblue
chr1	4741547	4741574	0.778151	fill_color=dpurple	chr1	4390663	4390690	1.23045	fill_color=dpurple	chr1	4386402	4386429	0	fill_color=dblue	chr1	4592096	4592123	0.30103	fill_color=dblue	chr1	4815404	4815431	0.60206	fill_color=dblue	chr1	4682556	4682583	0.778151	fill_color=dblue
chr1	4744767	4744794	1.20412	fill_color=dpurple	chr1	4402629	4402656	1.25527	fill_color=dpurple	chr1	4388222	4388249	1	fill_color=dblue	chr1	4604903	4604930	1.20412	fill_color=dblue	chr1	4822316	4822343	1.04139	fill_color=dblue	chr1	4682730	4682757	0.477121	fill_color=dblue
chr1	4812462	4812489	0.60206	fill_color=dpurple	chr1	4420890	4420917	0.30103	fill_color=dpurple	chr1	4390663	4390690	0.477121	fill_color=dblue	chr1	4609483	4609510	1.07918	fill_color=dblue	chr1	4824111	4824138	1.74819	fill_color=dblue	chr1	4683834	4683861	1.38021	fill_color=dblue
chr1	4815404	4815431	0	fill_color=dpurple	chr1	4424881	4424908	0.778151	fill_color=dpurple	chr1	4402629	4402656	0.845098	fill_color=dblue	chr1	4618598	4618625	1.57978	fill_color=dblue	chr1	4878788	4878815	0.30103	fill_color=dblue	chr1	4685449	4685476	0.954243	fill_color=dblue
chr1	4818484	4818511	1.54407	fill_color=dpurple	chr1	4424980	4425007	1.38021	fill_color=dpurple	chr1	4423268	4423295	0.30103	fill_color=dblue	chr1	4621750	4621777	1.11394	fill_color=dblue	chr1	4880789	4880816	0.778151	fill_color=dblue	chr1	4717272	4717299	1.70757	fill_color=dblue
chr1	4822316	4822343	1.41497	fill_color=dpurple	chr1	4449150	4449177	1.74036	fill_color=dpurple	chr1	4424881	4424908	0.845098	fill_color=dblue	chr1	4631618	4631645	1.77085	fill_color=dblue	chr1	4927178	4927205	0.778151	fill_color=dblue	chr1	4718808	4718835	0.778151	fill_color=dblue
chr1	4824111	4824138	1.716	fill_color=dpurple	chr1	4495802	4495829	1.85733	fill_color=dpurple	chr1	4424980	4425007	1.11394	fill_color=dblue	chr1	4638658	4638685	1.17609	fill_color=dblue	chr1	5053932	5053959	1.04139	fill_color=dblue	chr1	4727074	4727101	0.845098	fill_color=dblue
chr1	4878788	4878815	1.17609	fill_color=dpurple	chr1	4588578	4588605	1.62325	fill_color=dpurple	chr1	4449150	4449177	1.36173	fill_color=dblue	chr1	4645083	4645110	0	fill_color=dblue	chr1	5054875	5054902	0.954243	fill_color=dblue	chr1	4736535	4736562	0.90309	fill_color=dblue
chr1	4880789	4880816	1.51851	fill_color=dpurple	chr1	4592096	4592123	0.69897	fill_color=dpurple	chr1	4495802	4495829	1.74036	fill_color=dblue	chr1	4660189	4660216	1.44716	fill_color=dblue	chr1	5057948	5057975	1	fill_color=dblue	chr1	4736609	4736636	0.845098	fill_color=dblue
chr1	4901577	4901604	0	fill_color=dpurple	chr1	4604903	4604930	1.36173	fill_color=dpurple	chr1	4588578	4588605	1.17609	fill_color=dblue	chr1	4660449	4660476	0.477121	fill_color=dblue	chr1	5065764	5065791	0.60206	fill_color=dblue	chr1	4741547	4741574	0.60206	fill_color=dblue
chr1	4927178	4927205	1.30103	fill_color=dpurple	chr1	4609483	4609510	1.38021	fill_color=dpurple	chr1	4592096	4592123	0.90309	fill_color=dblue	chr1	4665420	4665447	1.25527	fill_color=dblue	chr1	5068033	5068060	1.73239	fill_color=dblue	chr1	4744767	4744794	1.34242	fill_color=dblue
chr1	5053932	5053959	1.27875	fill_color=dpurple	chr1	4618598	4618625	1.92942	fill_color=dpurple	chr1	4604903	4604930	0.778151	fill_color=dblue	chr1	4673122	4673149	0.60206	fill_color=dblue	chr1	5068580	5068607	0.845098	fill_color=dblue	chr1	4812462	4812489	0.60206	fill_color=dblue
chr1	5054875	5054902	1.75587	fill_color=dpurple	chr1	4621750	4621777	1.4624	fill_color=dpurple	chr1	4609483	4609510	1.11394	fill_color=dblue	chr1	4682556	4682583	1.20412	fill_color=dblue	chr1	5082971	5082998	0.69897	fill_color=dblue	chr1	4818484	4818511	0.845098	fill_color=dblue
chr1	5057948	5057975	1.83885	fill_color=dpurple	chr1	4631618	4631645	1.98677	fill_color=dpurple	chr1	4618598	4618625	1.6721	fill_color=dblue	chr1	4682730	4682757	1.41497	fill_color=dblue	chr1	5087647	5087674	1.04139	fill_color=dblue	chr1	4822316	4822343	0.845098	fill_color=dblue
chr1	5065764	5065791	1.23045	fill_color=dpurple	chr1	4638658	4638685	1.59106	fill_color=dpurple	chr1	4621750	4621777	1.30103	fill_color=dblue	chr1	4683834	4683861	1.4624	fill_color=dblue	chr1	5088541	5088568	1.38021	fill_color=dblue	chr1	4824111	4824138	1.6721	fill_color=dblue
chr1	5068033	5068060	1.07918	fill_color=dpurple	chr1	4660189	4660216	1.91908	fill_color=dpurple	chr1	4631618	4631645	1.61278	fill_color=dblue	chr1	4685449	4685476	0.845098	fill_color=dblue	chr1	5095812	5095839	1.32222	fill_color=dblue	chr1	4878788	4878815	0.90309	fill_color=dblue
chr1	5068580	5068607	0.477121	fill_color=dpurple	chr1	4660449	4660476	0.69897	fill_color=dpurple	chr1	4638658	4638685	1.39794	fill_color=dblue	chr1	4717272	4717299	1.68124	fill_color=dblue	chr1	5096779	5096806	0.477121	fill_color=dblue	chr1	4880789	4880816	1.04139	fill_color=dblue
chr1	5082971	5082998	0.69897	fill_color=dpurple	chr1	4665420	4665447	1.36173	fill_color=dpurple	chr1	4645083	4645110	0.30103	fill_color=dblue	chr1	4718808	4718835	1.04139	fill_color=dblue	chr1	5102185	5102212	0.30103	fill_color=dblue	chr1	4927178	4927205	0.90309	fill_color=dblue
chr1	5087647	5087674	1.11394	fill_color=dpurple	chr1	4673122	4673149	0.60206	fill_color=dpurple	chr1	4660189	4660216	1.30103	fill_color=dblue	chr1	4727074	4727101	0.90309	fill_color=dblue	chr1	5118409	5118436	0.477121	fill_color=dblue	chr1	5053932	5053959	1.17609	fill_color=dblue
chr1	5088541	5088568	1.61278	fill_color=dpurple	chr1	4682556	4682583	1.49136	fill_color=dpurple	chr1	4660449	4660476	0.30103	fill_color=dblue	chr1	4736535	4736562	1.47712	fill_color=dblue	chr1	5125219	5125246	0.69897	fill_color=dblue	chr1	5054875	5054902	1.32222	fill_color=dblue
chr1	5095812	5095839	1.07918	fill_color=dpurple	chr1	4682730	4682757	1.86923	fill_color=dpurple	chr1	4665420	4665447	1.11394	fill_color=dblue	chr1	4736609	4736636	0.845098	fill_color=dblue	chr1	5125831	5125858	1.27875	fill_color=dblue	chr1	5057948	5057975	1.11394	fill_color=dblue
chr1	5096779	5096806	1.27875	fill_color=dpurple	chr1	4683834	4683861	1.81291	fill_color=dpurple	chr1	4673122	4673149	1.04139	fill_color=dblue	chr1	4741547	4741574	0.69897	fill_color=dblue	chr1	5130464	5130491	0.477121	fill_color=dblue	chr1	5065764	5065791	1.04139	fill_color=dblue
chr1	5102185	5102212	0.477121	fill_color=dpurple	chr1	4685449	4685476	1.17609	fill_color=dpurple	chr1	4682556	4682583	1.11394	fill_color=dblue	chr1	4744767	4744794	1.38021	fill_color=dblue	chr1	5131425	5131452	0.30103	fill_color=dblue	chr1	5068033	5068060	1.36173	fill_color=dblue
chr1	5118409	5118436	1	fill_color=dpurple	chr1	4717272	4717299	1.93952	fill_color=dpurple	chr1	4682730	4682757	1.62325	fill_color=dblue	chr1	4812462	4812489	0.30103	fill_color=dblue	chr1	5137405	5137432	1.25527	fill_color=dblue	chr1	5068580	5068607	0.477121	fill_color=dblue
chr1	5125831	5125858	1.07918	fill_color=dpurple	chr1	4718808	4718835	1.11394	fill_color=dpurple	chr1	4683834	4683861	1.43136	fill_color=dblue	chr1	4815404	4815431	0.90309	fill_color=dblue	chr1	5145828	5145855	0.69897	fill_color=dblue	chr1	5082971	5082998	0.30103	fill_color=dblue
chr1	5130464	5130491	0.60206	fill_color=dpurple	chr1	4727074	4727101	1.11394	fill_color=dpurple	chr1	4685449	4685476	0.477121	fill_color=dblue	chr1	4818484	4818511	1.14613	fill_color=dblue	chr1	5150827	5150854	1.57978	fill_color=dblue	chr1	5087647	5087674	0.90309	fill_color=dblue
chr1	5130539	5130566	0	fill_color=dpurple	chr1	4736535	4736562	1.86923	fill_color=dpurple	chr1	4717272	4717299	1.716	fill_color=dblue	chr1	4822316	4822343	1	fill_color=dblue	chr1	5248049	5248076	0	fill_color=dblue	chr1	5088541	5088568	1.27875	fill_color=dblue
chr1	5131425	5131452	1.38021	fill_color=dpurple	chr1	4736609	4736636	1.04139	fill_color=dpurple	chr1	4718808	4718835	0.69897	fill_color=dblue	chr1	4824111	4824138	1.59106	fill_color=dblue	chr1	5278163	5278190	0.90309	fill_color=dblue	chr1	5095812	5095839	1.25527	fill_color=dblue
chr1	5137405	5137432	0.69897	fill_color=dpurple	chr1	4741547	4741574	0.90309	fill_color=dpurple	chr1	4727074	4727101	0.954243	fill_color=dblue	chr1	4878788	4878815	1.27875	fill_color=dblue	chr1	5285776	5285803	0.30103	fill_color=dblue	chr1	5096779	5096806	0.954243	fill_color=dblue
chr1	5145828	5145855	1.20412	fill_color=dpurple	chr1	4744767	4744794	1.83885	fill_color=dpurple	chr1	4736535	4736562	1.49136	fill_color=dblue	chr1	4880789	4880816	1.77815	fill_color=dblue	chr1	5295030	5295057	0.477121	fill_color=dblue	chr1	5102185	5102212	0.30103	fill_color=dblue
chr1	5150827	5150854	1.5563	fill_color=dpurple	chr1	4812462	4812489	0.60206	fill_color=dpurple	chr1	4736609	4736636	0.954243	fill_color=dblue	chr1	5006145	5006172	0.954243	fill_color=dblue	chr1	5295136	5295163	0.60206	fill_color=dblue	chr1	5118409	5118436	0.30103	fill_color=dblue
chr1	5248049	5248076	0	fill_color=dpurple	chr1	4815404	4815431	1.34242	fill_color=dpurple	chr1	4741547	4741574	0.60206	fill_color=dblue	chr1	5037294	5037321	1	fill_color=dblue	chr1	5297606	5297633	1.11394	fill_color=dblue	chr1	5125219	5125246	0.60206	fill_color=dblue
chr1	5278163	5278190	0.30103	fill_color=dpurple	chr1	4818484	4818511	1.04139	fill_color=dpurple	chr1	4744767	4744794	1.54407	fill_color=dblue	chr1	5053932	5053959	1.14613	fill_color=dblue	chr1	5307412	5307439	1.17609	fill_color=dblue	chr1	5125831	5125858	1.07918	fill_color=dblue
chr1	5285776	5285803	0.845098	fill_color=dpurple	chr1	4822316	4822343	0.778151	fill_color=dpurple	chr1	4812462	4812489	0.30103	fill_color=dblue	chr1	5054875	5054902	1.87506	fill_color=dblue	chr1	5322761	5322788	0.477121	fill_color=dblue	chr1	5130464	5130491	0.30103	fill_color=dblue
chr1	5295030	5295057	0	fill_color=dpurple	chr1	4824111	4824138	1.99123	fill_color=dpurple	chr1	4815404	4815431	1	fill_color=dblue	chr1	5057948	5057975	1.20412	fill_color=dblue	chr1	5324139	5324166	0	fill_color=dblue	chr1	5130539	5130566	0	fill_color=dblue
chr1	5295136	5295163	0.30103	fill_color=dpurple	chr1	4878788	4878815	1.36173	fill_color=dpurple	chr1	4818484	4818511	0.845098	fill_color=dblue	chr1	5065764	5065791	1.14613	fill_color=dblue	chr1	5336488	5336515	0.954243	fill_color=dblue	chr1	5131425	5131452	0.477121	fill_color=dblue
chr1	5297606	5297633	1.43136	fill_color=dpurple	chr1	4880789	4880816	2.0607	fill_color=dpurple	chr1	4822316	4822343	0.69897	fill_color=dblue	chr1	5068033	5068060	1.17609	fill_color=dblue	chr1	5340739	5340766	0.60206	fill_color=dblue	chr1	5137405	5137432	1.30103	fill_color=dblue
chr1	5307412	5307439	1.14613	fill_color=dpurple	chr1	4901577	4901604	0	fill_color=dpurple	chr1	4824111	4824138	1.5563	fill_color=dblue	chr1	5068580	5068607	0.90309	fill_color=dblue	chr1	5341287	5341314	1.25527	fill_color=dblue	chr1	5145828	5145855	0.30103	fill_color=dblue
chr1	5322761	5322788	0.69897	fill_color=dpurple	chr1	4927178	4927205	0.30103	fill_color=dpurple	chr1	4878788	4878815	1.39794	fill_color=dblue	chr1	5082971	5082998	1.17609	fill_color=dblue	chr1	5344402	5344429	1.70757	fill_color=dblue	chr1	5150827	5150854	1.38021	fill_color=dblue
chr1	5324139	5324166	0.69897	fill_color=dpurple	chr1	5006145	5006172	1.41497	fill_color=dpurple	chr1	4880789	4880816	1.76343	fill_color=dblue	chr1	5087647	5087674	1.36173	fill_color=dblue	chr1	5346886	5346913	1.62325	fill_color=dblue	chr1	5278163	5278190	0.845098	fill_color=dblue
chr1	5336488	5336515	1.6902	fill_color=dpurple	chr1	5037294	5037321	1.23045	fill_color=dpurple	chr1	4901577	4901604	0	fill_color=dblue	chr1	5088541	5088568	1.53148	fill_color=dblue	chr1	5351891	5351918	1.27875	fill_color=dblue	chr1	5295030	5295057	0.30103	fill_color=dblue
chr1	5338229	5338256	1.39794	fill_color=dpurple	chr1	5053932	5053959	1.20412	fill_color=dpurple	chr1	5006145	5006172	1.27875	fill_color=dblue	chr1	5095812	5095839	1.41497	fill_color=dblue	chr1	5372677	5372704	1.5682	fill_color=dblue	chr1	5295136	5295163	0	fill_color=dblue
chr1	5340739	5340766	1.04139	fill_color=dpurple	chr1	5054875	5054902	1.94939	fill_color=dpurple	chr1	5037294	5037321	0.69897	fill_color=dblue	chr1	5096779	5096806	1.34242	fill_color=dblue	chr1	5393653	5393680	1.5682	fill_color=dblue	chr1	5297606	5297633	1.14613	fill_color=dblue
chr1	5341287	5341314	1.17609	fill_color=dpurple	chr1	5057948	5057975	1.17609	fill_color=dpurple	chr1	5053932	5053959	0.69897	fill_color=dblue	chr1	5102185	5102212	1.5563	fill_color=dblue	chr1	5395595	5395622	0.954243	fill_color=dblue	chr1	5307412	5307439	1.14613	fill_color=dblue
chr1	5344402	5344429	0	fill_color=dpurple	chr1	5065764	5065791	1.41497	fill_color=dpurple	chr1	5054875	5054902	1.81291	fill_color=dblue	chr1	5118409	5118436	1.11394	fill_color=dblue	chr1	5410263	5410290	1.57978	fill_color=dblue	chr1	5322761	5322788	0.954243	fill_color=dblue
chr1	5346886	5346913	2.20683	fill_color=dpurple	chr1	5068033	5068060	1.36173	fill_color=dpurple	chr1	5057948	5057975	1.17609	fill_color=dblue	chr1	5125219	5125246	1.38021	fill_color=dblue	chr1	5411676	5411703	0.30103	fill_color=dblue	chr1	5336488	5336515	0.845098	fill_color=dblue
chr1	5351891	5351918	0.778151	fill_color=dpurple	chr1	5068580	5068607	1.30103	fill_color=dpurple	chr1	5065764	5065791	1.17609	fill_color=dblue	chr1	5125831	5125858	1.49136	fill_color=dblue	chr1	5416157	5416184	1.60206	fill_color=dblue	chr1	5338229	5338256	0	fill_color=dblue
chr1	5372677	5372704	0.845098	fill_color=dpurple	chr1	5082971	5082998	1.49136	fill_color=dpurple	chr1	5068033	5068060	1.07918	fill_color=dblue	chr1	5130464	5130491	1.27875	fill_color=dblue	chr1	5426644	5426671	1	fill_color=dblue	chr1	5340739	5340766	0	fill_color=dblue
chr1	5393653	5393680	1.70757	fill_color=dpurple	chr1	5087647	5087674	1.51851	fill_color=dpurple	chr1	5068580	5068607	0.845098	fill_color=dblue	chr1	5130539	5130566	0.90309	fill_color=dblue	chr1	5427138	5427165	0	fill_color=dblue	chr1	5341287	5341314	1.20412	fill_color=dblue
chr1	5395595	5395622	1.17609	fill_color=dpurple	chr1	5088541	5088568	1.79934	fill_color=dpurple	chr1	5082971	5082998	1.14613	fill_color=dblue	chr1	5131425	5131452	1.27875	fill_color=dblue	chr1	5433561	5433588	1.23045	fill_color=dblue	chr1	5344402	5344429	1.20412	fill_color=dblue
chr1	5410263	5410290	1.5563	fill_color=dpurple	chr1	5095812	5095839	1.59106	fill_color=dpurple	chr1	5087647	5087674	1.20412	fill_color=dblue	chr1	5137405	5137432	0.954243	fill_color=dblue	chr1	5437851	5437878	0.845098	fill_color=dblue	chr1	5346886	5346913	1.66276	fill_color=dblue
chr1	5411676	5411703	0.778151	fill_color=dpurple	chr1	5096779	5096806	1.47712	fill_color=dpurple	chr1	5088541	5088568	1.43136	fill_color=dblue	chr1	5145828	5145855	0.954243	fill_color=dblue	chr1	5471614	5471641	1.85126	fill_color=dblue	chr1	5351891	5351918	1.07918	fill_color=dblue
chr1	5416157	5416184	1.62325	fill_color=dpurple	chr1	5102185	5102212	1.91908	fill_color=dpurple	chr1	5095812	5095839	1.27875	fill_color=dblue	chr1	5150827	5150854	1.75587	fill_color=dblue	chr1	5616824	5616851	0.845098	fill_color=dblue	chr1	5372677	5372704	1.38021	fill_color=dblue
chr1	5426644	5426671	1.74819	fill_color=dpurple	chr1	5118409	5118436	1.50515	fill_color=dpurple	chr1	5096779	5096806	1.30103	fill_color=dblue	chr1	5248049	5248076	0.30103	fill_color=dblue	chr1	5618873	5618900	0.477121	fill_color=dblue	chr1	5393653	5393680	1.51851	fill_color=dblue
chr1	5427138	5427165	0	fill_color=dpurple	chr1	5125219	5125246	1.25527	fill_color=dpurple	chr1	5102185	5102212	1.50515	fill_color=dblue	chr1	5278163	5278190	0.845098	fill_color=dblue	chr1	5619467	5619494	2.11059	fill_color=dblue	chr1	5395595	5395622	1.25527	fill_color=dblue
chr1	5433561	5433588	1.32222	fill_color=dpurple	chr1	5125831	5125858	1.72428	fill_color=dpurple	chr1	5118409	5118436	1	fill_color=dblue	chr1	5285776	5285803	1.53148	fill_color=dblue	chr1	5621412	5621439	1.51851	fill_color=dblue	chr1	5410263	5410290	1.60206	fill_color=dblue
chr1	5437851	5437878	0.845098	fill_color=dpurple	chr1	5130464	5130491	1.43136	fill_color=dpurple	chr1	5125219	5125246	1.27875	fill_color=dblue	chr1	5295030	5295057	1.44716	fill_color=dblue	chr1	5621928	5621955	0.30103	fill_color=dblue	chr1	5411676	5411703	0.477121	fill_color=dblue
chr1	5471614	5471641	1.54407	fill_color=dpurple	chr1	5130539	5130566	1.14613	fill_color=dpurple	chr1	5125831	5125858	1.51851	fill_color=dblue	chr1	5295136	5295163	1.04139	fill_color=dblue	chr1	5626670	5626697	0.954243	fill_color=dblue	chr1	5416157	5416184	1.716	fill_color=dblue
chr1	5610522	5610549	0.954243	fill_color=dpurple	chr1	5131425	5131452	1.39794	fill_color=dpurple	chr1	5130464	5130491	1.23045	fill_color=dblue	chr1	5296741	5296768	0	fill_color=dblue	chr1	5631819	5631846	0.90309	fill_color=dblue	chr1	5426644	5426671	1	fill_color=dblue
chr1	5616824	5616851	1.11394	fill_color=dpurple	chr1	5137405	5137432	1.36173	fill_color=dpurple	chr1	5130539	5130566	0.90309	fill_color=dblue	chr1	5307412	5307439	1.34242	fill_color=dblue	chr1	5632655	5632682	0.477121	fill_color=dblue	chr1	5427138	5427165	0.69897	fill_color=dblue
chr1	5618873	5618900	0	fill_color=dpurple	chr1	5145828	5145855	1.17609	fill_color=dpurple	chr1	5131425	5131452	1.23045	fill_color=dblue	chr1	5322761	5322788	0.90309	fill_color=dblue	chr1	5637464	5637491	0.30103	fill_color=dblue	chr1	5433561	5433588	1	fill_color=dblue
chr1	5619467	5619494	2.10721	fill_color=dpurple	chr1	5150827	5150854	1.9345	fill_color=dpurple	chr1	5137405	5137432	1.14613	fill_color=dblue	chr1	5336488	5336515	1.6902	fill_color=dblue	chr1	5638346	5638373	1.20412	fill_color=dblue	chr1	5437851	5437878	0.69897	fill_color=dblue
chr1	5621412	5621439	1.66276	fill_color=dpurple	chr1	5248049	5248076	0.845098	fill_color=dpurple	chr1	5145828	5145855	0.60206	fill_color=dblue	chr1	5338229	5338256	0.90309	fill_color=dblue	chr1	5640264	5640291	1.11394	fill_color=dblue	chr1	5471614	5471641	1.04139	fill_color=dblue
chr1	5621928	5621955	0.477121	fill_color=dpurple	chr1	5278163	5278190	0.845098	fill_color=dpurple	chr1	5150827	5150854	1.76343	fill_color=dblue	chr1	5340739	5340766	0.954243	fill_color=dblue	chr1	5650273	5650300	0.60206	fill_color=dblue	chr1	5610522	5610549	0.845098	fill_color=dblue
chr1	5626670	5626697	0.90309	fill_color=dpurple	chr1	5285776	5285803	1.70757	fill_color=dpurple	chr1	5248049	5248076	0.60206	fill_color=dblue	chr1	5341287	5341314	0.90309	fill_color=dblue	chr1	5679055	5679082	0.845098	fill_color=dblue	chr1	5616824	5616851	0.69897	fill_color=dblue
chr1	5631819	5631846	1.59106	fill_color=dpurple	chr1	5295030	5295057	1.74036	fill_color=dpurple	chr1	5278163	5278190	0.845098	fill_color=dblue	chr1	5344402	5344429	1.11394	fill_color=dblue	chr1	5685559	5685586	0	fill_color=dblue	chr1	5619467	5619494	1.75587	fill_color=dblue
chr1	5632655	5632682	0.845098	fill_color=dpurple	chr1	5295136	5295163	1.17609	fill_color=dpurple	chr1	5285776	5285803	1.4624	fill_color=dblue	chr1	5346886	5346913	1.716	fill_color=dblue	chr1	5709194	5709221	1.32222	fill_color=dblue	chr1	5621412	5621439	1.11394	fill_color=dblue
chr1	5637464	5637491	0.845098	fill_color=dpurple	chr1	5296741	5296768	0.778151	fill_color=dpurple	chr1	5295030	5295057	1.57978	fill_color=dblue	chr1	5351891	5351918	1.61278	fill_color=dblue	chr1	5738853	5738880	0.477121	fill_color=dblue	chr1	5621928	5621955	0.30103	fill_color=dblue
chr1	5638346	5638373	0.778151	fill_color=dpurple	chr1	5307412	5307439	1.62325	fill_color=dpurple	chr1	5295136	5295163	1.11394	fill_color=dblue	chr1	5372677	5372704	1.77085	fill_color=dblue	chr1	5743855	5743882	0.954243	fill_color=dblue	chr1	5626670	5626697	0.477121	fill_color=dblue
chr1	5640264	5640291	1.25527	fill_color=dpurple	chr1	5322761	5322788	1.34242	fill_color=dpurple	chr1	5296741	5296768	0	fill_color=dblue	chr1	5393653	5393680	1.72428	fill_color=dblue	chr1	5744553	5744580	1.4624	fill_color=dblue	chr1	5631819	5631846	0.90309	fill_color=dblue
chr1	5650273	5650300	0	fill_color=dpurple	chr1	5324139	5324166	0.30103	fill_color=dpurple	chr1	5297606	5297633	0	fill_color=dblue	chr1	5395595	5395622	1.53148	fill_color=dblue	chr1	5764582	5764609	1.07918	fill_color=dblue	chr1	5632655	5632682	0.30103	fill_color=dblue
chr1	5679055	5679082	0.778151	fill_color=dpurple	chr1	5336488	5336515	1.81954	fill_color=dpurple	chr1	5307412	5307439	1.27875	fill_color=dblue	chr1	5410263	5410290	1.74819	fill_color=dblue	chr1	5767601	5767628	1.61278	fill_color=dblue	chr1	5637464	5637491	0.477121	fill_color=dblue
chr1	5685559	5685586	0	fill_color=dpurple	chr1	5338229	5338256	1.25527	fill_color=dpurple	chr1	5322761	5322788	0.90309	fill_color=dblue	chr1	5416157	5416184	1.6902	fill_color=dblue	chr1	5772107	5772134	1.14613	fill_color=dblue	chr1	5638346	5638373	1.32222	fill_color=dblue
chr1	5709194	5709221	1.99123	fill_color=dpurple	chr1	5340739	5340766	1.43136	fill_color=dpurple	chr1	5324139	5324166	0.477121	fill_color=dblue	chr1	5426644	5426671	1	fill_color=dblue	chr1	5773001	5773028	0	fill_color=dblue	chr1	5640264	5640291	0.778151	fill_color=dblue
chr1	5734014	5734041	0.477121	fill_color=dpurple	chr1	5341287	5341314	1.39794	fill_color=dpurple	chr1	5336488	5336515	1.70757	fill_color=dblue	chr1	5427138	5427165	0.69897	fill_color=dblue	chr1	5788137	5788164	0.845098	fill_color=dblue	chr1	5650273	5650300	0	fill_color=dblue
chr1	5738853	5738880	1.23045	fill_color=dpurple	chr1	5344402	5344429	1.25527	fill_color=dpurple	chr1	5338229	5338256	1	fill_color=dblue	chr1	5433561	5433588	1.43136	fill_color=dblue	chr1	5790395	5790422	1.20412	fill_color=dblue	chr1	5679055	5679082	0	fill_color=dblue
chr1	5743855	5743882	1.14613	fill_color=dpurple	chr1	5346886	5346913	2.0086	fill_color=dpurple	chr1	5340739	5340766	1.17609	fill_color=dblue	chr1	5437851	5437878	1.4624	fill_color=dblue	chr1	5797250	5797277	1.04139	fill_color=dblue	chr1	5709194	5709221	1.54407	fill_color=dblue
chr1	5744553	5744580	0.778151	fill_color=dpurple	chr1	5351891	5351918	2.04532	fill_color=dpurple	chr1	5341287	5341314	0.90309	fill_color=dblue	chr1	5467254	5467281	0.30103	fill_color=dblue	chr1	5804687	5804714	0.778151	fill_color=dblue	chr1	5734014	5734041	0.845098	fill_color=dblue
chr1	5756304	5756331	0.30103	fill_color=dpurple	chr1	5372677	5372704	1.96848	fill_color=dpurple	chr1	5344402	5344429	0.845098	fill_color=dblue	chr1	5471614	5471641	1.80618	fill_color=dblue	chr1	5810813	5810840	0.845098	fill_color=dblue	chr1	5738853	5738880	0.60206	fill_color=dblue
chr1	5764582	5764609	0.778151	fill_color=dpurple	chr1	5393653	5393680	2.1271	fill_color=dpurple	chr1	5346886	5346913	1.86923	fill_color=dblue	chr1	5610522	5610549	1.23045	fill_color=dblue	chr1	5811378	5811405	1.30103	fill_color=dblue	chr1	5743855	5743882	0	fill_color=dblue
chr1	5767601	5767628	1.77085	fill_color=dpurple	chr1	5395595	5395622	1.77085	fill_color=dpurple	chr1	5351891	5351918	1.66276	fill_color=dblue	chr1	5616824	5616851	0.30103	fill_color=dblue	chr1	5812596	5812623	1.34242	fill_color=dblue	chr1	5744553	5744580	0.90309	fill_color=dblue
chr1	5772107	5772134	1.04139	fill_color=dpurple	chr1	5410263	5410290	2.02938	fill_color=dpurple	chr1	5372677	5372704	1.6721	fill_color=dblue	chr1	5618873	5618900	0.30103	fill_color=dblue	chr1	5812748	5812775	0.30103	fill_color=dblue	chr1	5764582	5764609	1.25527	fill_color=dblue
chr1	5773001	5773028	0	fill_color=dpurple	chr1	5416157	5416184	2.15229	fill_color=dpurple	chr1	5393653	5393680	1.85733	fill_color=dblue	chr1	5619467	5619494	1.77085	fill_color=dblue	chr1	5814352	5814379	1.61278	fill_color=dblue	chr1	5767601	5767628	1.17609	fill_color=dblue
chr1	5788137	5788164	0.778151	fill_color=dpurple	chr1	5426644	5426671	1.47712	fill_color=dpurple	chr1	5395595	5395622	1.57978	fill_color=dblue	chr1	5621412	5621439	1.49136	fill_color=dblue	chr1	5814818	5814845	0.477121	fill_color=dblue	chr1	5772107	5772134	1.4624	fill_color=dblue
chr1	5790395	5790422	1.90849	fill_color=dpurple	chr1	5427138	5427165	0.69897	fill_color=dpurple	chr1	5410263	5410290	1.70757	fill_color=dblue	chr1	5621928	5621955	0.90309	fill_color=dblue	chr1	5817465	5817492	1.07918	fill_color=dblue	chr1	5788137	5788164	0.477121	fill_color=dblue
chr1	5796715	5796742	0.60206	fill_color=dpurple	chr1	5433561	5433588	1.51851	fill_color=dpurple	chr1	5416157	5416184	1.74819	fill_color=dblue	chr1	5626670	5626697	0.30103	fill_color=dblue	chr1	5832610	5832637	0.69897	fill_color=dblue	chr1	5790395	5790422	1.51851	fill_color=dblue
chr1	5797250	5797277	1	fill_color=dpurple	chr1	5437851	5437878	1.44716	fill_color=dpurple	chr1	5426644	5426671	1.11394	fill_color=dblue	chr1	5631819	5631846	1.07918	fill_color=dblue	chr1	5844486	5844513	1.20412	fill_color=dblue	chr1	5796715	5796742	0	fill_color=dblue
chr1	5798680	5798707	0	fill_color=dpurple	chr1	5467254	5467281	1.07918	fill_color=dpurple	chr1	5427138	5427165	0.477121	fill_color=dblue	chr1	5637464	5637491	0.90309	fill_color=dblue	chr1	5855691	5855718	0.845098	fill_color=dblue	chr1	5797250	5797277	0.69897	fill_color=dblue
chr1	5804687	5804714	0.90309	fill_color=dpurple	chr1	5471614	5471641	2.07918	fill_color=dpurple	chr1	5433561	5433588	1.17609	fill_color=dblue	chr1	5638346	5638373	0.60206	fill_color=dblue	chr1	5864037	5864064	0.60206	fill_color=dblue	chr1	5798680	5798707	0	fill_color=dblue
chr1	5810813	5810840	1.17609	fill_color=dpurple	chr1	5610522	5610549	1.17609	fill_color=dpurple	chr1	5437851	5437878	1.34242	fill_color=dblue	chr1	5640264	5640291	1.04139	fill_color=dblue	chr1	5874139	5874166	1	fill_color=dblue	chr1	5804687	5804714	1	fill_color=dblue
chr1	5811378	5811405	1.72428	fill_color=dpurple	chr1	5616824	5616851	0.845098	fill_color=dpurple	chr1	5467254	5467281	0.60206	fill_color=dblue	chr1	5685559	5685586	0.477121	fill_color=dblue	chr1	5883136	5883163	1.17609	fill_color=dblue	chr1	5810813	5810840	1.14613	fill_color=dblue
chr1	5812596	5812623	1.83251	fill_color=dpurple	chr1	5618873	5618900	1.14613	fill_color=dpurple	chr1	5471614	5471641	1.77815	fill_color=dblue	chr1	5709194	5709221	1.17609	fill_color=dblue	chr1	5890077	5890104	0.60206	fill_color=dblue	chr1	5811378	5811405	1.43136	fill_color=dblue
chr1	5812748	5812775	0.477121	fill_color=dpurple	chr1	5619467	5619494	2.07555	fill_color=dpurple	chr1	5610522	5610549	1.14613	fill_color=dblue	chr1	5734014	5734041	1.04139	fill_color=dblue	chr1	5892508	5892535	0.477121	fill_color=dblue	chr1	5812596	5812623	1.41497	fill_color=dblue
chr1	5814352	5814379	0.60206	fill_color=dpurple	chr1	5621412	5621439	1.41497	fill_color=dpurple	chr1	5616824	5616851	0.477121	fill_color=dblue	chr1	5738853	5738880	1.25527	fill_color=dblue	chr1	5897718	5897745	0.30103	fill_color=dblue	chr1	5812748	5812775	0.69897	fill_color=dblue
chr1	5814818	5814845	0	fill_color=dpurple	chr1	5621928	5621955	0.477121	fill_color=dpurple	chr1	5618873	5618900	0.30103	fill_color=dblue	chr1	5743855	5743882	0	fill_color=dblue	chr1	5909651	5909678	1.38021	fill_color=dblue	chr1	5814352	5814379	0.90309	fill_color=dblue
chr1	5817465	5817492	0	fill_color=dpurple	chr1	5626670	5626697	0.845098	fill_color=dpurple	chr1	5619467	5619494	1.74819	fill_color=dblue	chr1	5744553	5744580	1.32222	fill_color=dblue	chr1	5918392	5918419	1.32222	fill_color=dblue	chr1	5814818	5814845	0	fill_color=dblue
chr1	5832610	5832637	1.66276	fill_color=dpurple	chr1	5631819	5631846	1.61278	fill_color=dpurple	chr1	5621412	5621439	1.39794	fill_color=dblue	chr1	5756304	5756331	0.60206	fill_color=dblue	chr1	5926618	5926645	0	fill_color=dblue	chr1	5817465	5817492	0.90309	fill_color=dblue
chr1	5844486	5844513	1.43136	fill_color=dpurple	chr1	5637464	5637491	1.25527	fill_color=dpurple	chr1	5621928	5621955	1	fill_color=dblue	chr1	5764582	5764609	0.90309	fill_color=dblue	chr1	5941633	5941660	1.36173	fill_color=dblue	chr1	5832610	5832637	0.778151	fill_color=dblue
chr1	5855691	5855718	0.60206	fill_color=dpurple	chr1	5638346	5638373	1.14613	fill_color=dpurple	chr1	5626670	5626697	0.60206	fill_color=dblue	chr1	5767601	5767628	1.23045	fill_color=dblue	chr1	5959104	5959131	1.25527	fill_color=dblue	chr1	5844486	5844513	1.43136	fill_color=dblue
chr1	5864037	5864064	0.30103	fill_color=dpurple	chr1	5640264	5640291	1.39794	fill_color=dpurple	chr1	5631819	5631846	1.20412	fill_color=dblue	chr1	5772107	5772134	1.27875	fill_color=dblue	chr1	5962112	5962139	1.41497	fill_color=dblue	chr1	5855691	5855718	1.4624	fill_color=dblue
chr1	5874139	5874166	0.477121	fill_color=dpurple	chr1	5685559	5685586	0.477121	fill_color=dpurple	chr1	5637464	5637491	1.11394	fill_color=dblue	chr1	5773001	5773028	2.10721	fill_color=dblue	chr1	5966517	5966544	0.90309	fill_color=dblue	chr1	5864037	5864064	0.69897	fill_color=dblue
chr1	5883136	5883163	1.73239	fill_color=dpurple	chr1	5709194	5709221	1.72428	fill_color=dpurple	chr1	5638346	5638373	0.60206	fill_color=dblue	chr1	5788137	5788164	1.14613	fill_color=dblue	chr1	5968086	5968113	1.07918	fill_color=dblue	chr1	5874139	5874166	0.845098	fill_color=dblue
chr1	5890077	5890104	1.32222	fill_color=dpurple	chr1	5734014	5734041	1.04139	fill_color=dpurple	chr1	5640264	5640291	0.954243	fill_color=dblue	chr1	5790395	5790422	1.73239	fill_color=dblue	chr1	5968738	5968765	1.39794	fill_color=dblue	chr1	5883136	5883163	1.20412	fill_color=dblue
chr1	5892508	5892535	1.20412	fill_color=dpurple	chr1	5738853	5738880	1.20412	fill_color=dpurple	chr1	5685559	5685586	0	fill_color=dblue	chr1	5796715	5796742	0.845098	fill_color=dblue	chr1	5968969	5968996	1.87506	fill_color=dblue	chr1	5892508	5892535	0.477121	fill_color=dblue
chr1	5897718	5897745	0.30103	fill_color=dpurple	chr1	5743855	5743882	0.90309	fill_color=dpurple	chr1	5709194	5709221	1.36173	fill_color=dblue	chr1	5797250	5797277	0.954243	fill_color=dblue	chr1	5969754	5969781	1.07918	fill_color=dblue	chr1	5897718	5897745	0	fill_color=dblue
chr1	5909651	5909678	1.14613	fill_color=dpurple	chr1	5744553	5744580	1.85733	fill_color=dpurple	chr1	5734014	5734041	0.845098	fill_color=dblue	chr1	5798680	5798707	1	fill_color=dblue	chr1	5976500	5976527	0	fill_color=dblue	chr1	5909651	5909678	1.04139	fill_color=dblue
chr1	5918392	5918419	0.477121	fill_color=dpurple	chr1	5756304	5756331	0.778151	fill_color=dpurple	chr1	5738853	5738880	0.778151	fill_color=dblue	chr1	5804687	5804714	1.59106	fill_color=dblue	chr1	5979584	5979611	0	fill_color=dblue	chr1	5918392	5918419	1.30103	fill_color=dblue
chr1	5926618	5926645	0.954243	fill_color=dpurple	chr1	5764582	5764609	0.845098	fill_color=dpurple	chr1	5743855	5743882	0.845098	fill_color=dblue	chr1	5810813	5810840	0.778151	fill_color=dblue	chr1	5989328	5989355	1.07918	fill_color=dblue	chr1	5926618	5926645	0.30103	fill_color=dblue
chr1	5939370	5939397	1.25527	fill_color=dpurple	chr1	5767601	5767628	1.68124	fill_color=dpurple	chr1	5744553	5744580	1.34242	fill_color=dblue	chr1	5811378	5811405	1.04139	fill_color=dblue	chr1	5991318	5991345	0.69897	fill_color=dblue	chr1	5933083	5933110	0.69897	fill_color=dblue
chr1	5941633	5941660	0.60206	fill_color=dpurple	chr1	5772107	5772134	1.60206	fill_color=dpurple	chr1	5756304	5756331	0.954243	fill_color=dblue	chr1	5812596	5812623	1.80618	fill_color=dblue	chr1	5999478	5999505	1.63347	fill_color=dblue	chr1	5939370	5939397	0.954243	fill_color=dblue
chr1	5959104	5959131	0.845098	fill_color=dpurple	chr1	5773001	5773028	2.22531	fill_color=dpurple	chr1	5764582	5764609	0.90309	fill_color=dblue	chr1	5812748	5812775	0.60206	fill_color=dblue	chr1	6001242	6001269	1.32222	fill_color=dblue	chr1	5941633	5941660	0.778151	fill_color=dblue
chr1	5962112	5962139	1.5563	fill_color=dpurple	chr1	5788137	5788164	1.59106	fill_color=dpurple	chr1	5767601	5767628	1.25527	fill_color=dblue	chr1	5814352	5814379	1.04139	fill_color=dblue	chr1	6035421	6035448	0.90309	fill_color=dblue	chr1	5959104	5959131	0.845098	fill_color=dblue
chr1	5966517	5966544	1.23045	fill_color=dpurple	chr1	5790395	5790422	2	fill_color=dpurple	chr1	5772107	5772134	1.17609	fill_color=dblue	chr1	5817465	5817492	0.30103	fill_color=dblue	chr1	6040687	6040714	1.57978	fill_color=dblue	chr1	5962112	5962139	1.4624	fill_color=dblue
chr1	5968086	5968113	1.23045	fill_color=dpurple	chr1	5796715	5796742	1.04139	fill_color=dpurple	chr1	5773001	5773028	2.08279	fill_color=dblue	chr1	5832610	5832637	1.38021	fill_color=dblue	chr1	6042741	6042768	0.778151	fill_color=dblue	chr1	5966517	5966544	1.27875	fill_color=dblue
chr1	5968738	5968765	1.30103	fill_color=dpurple	chr1	5797250	5797277	1.27875	fill_color=dpurple	chr1	5788137	5788164	1.14613	fill_color=dblue	chr1	5844486	5844513	1.38021	fill_color=dblue	chr1	6045355	6045382	0.954243	fill_color=dblue	chr1	5968086	5968113	1.14613	fill_color=dblue
chr1	5969754	5969781	1.23045	fill_color=dpurple	chr1	5798680	5798707	1.23045	fill_color=dpurple	chr1	5790395	5790422	1.65321	fill_color=dblue	chr1	5855691	5855718	1.39794	fill_color=dblue	chr1	6045762	6045789	1	fill_color=dblue	chr1	5968738	5968765	1	fill_color=dblue
chr1	5979584	5979611	0.30103	fill_color=dpurple	chr1	5804687	5804714	1.70757	fill_color=dpurple	chr1	5796715	5796742	0.954243	fill_color=dblue	chr1	5864037	5864064	1.07918	fill_color=dblue	chr1	6045885	6045912	0.778151	fill_color=dblue	chr1	5968969	5968996	1.25527	fill_color=dblue
chr1	5989328	5989355	0.69897	fill_color=dpurple	chr1	5810813	5810840	1.07918	fill_color=dpurple	chr1	5797250	5797277	1.20412	fill_color=dblue	chr1	5883136	5883163	1.50515	fill_color=dblue	chr1	6050297	6050324	1.30103	fill_color=dblue	chr1	5969754	5969781	0.954243	fill_color=dblue
chr1	5991318	5991345	1.38021	fill_color=dpurple	chr1	5811378	5811405	1.04139	fill_color=dpurple	chr1	5798680	5798707	1.17609	fill_color=dblue	chr1	5890077	5890104	1.25527	fill_color=dblue	chr1	6055309	6055336	0.30103	fill_color=dblue	chr1	5976500	5976527	0.69897	fill_color=dblue
chr1	5999478	5999505	1.04139	fill_color=dpurple	chr1	5812596	5812623	1.95424	fill_color=dpurple	chr1	5804687	5804714	1.49136	fill_color=dblue	chr1	5897718	5897745	0.954243	fill_color=dblue	chr1	6080590	6080617	1.04139	fill_color=dblue	chr1	5979584	5979611	0	fill_color=dblue
chr1	6001242	6001269	1.43136	fill_color=dpurple	chr1	5812748	5812775	0.30103	fill_color=dpurple	chr1	5810813	5810840	0.477121	fill_color=dblue	chr1	5909651	5909678	1.41497	fill_color=dblue	chr1	6081933	6081960	0.69897	fill_color=dblue	chr1	5989328	5989355	0.60206	fill_color=dblue
chr1	6035421	6035448	0	fill_color=dpurple	chr1	5814352	5814379	1.17609	fill_color=dpurple	chr1	5811378	5811405	1.04139	fill_color=dblue	chr1	5918392	5918419	1.51851	fill_color=dblue	chr1	6085805	6085832	1.41497	fill_color=dblue	chr1	5991318	5991345	0.69897	fill_color=dblue
chr1	6040687	6040714	1.49136	fill_color=dpurple	chr1	5817465	5817492	0	fill_color=dpurple	chr1	5812596	5812623	1.74036	fill_color=dblue	chr1	5926618	5926645	0.90309	fill_color=dblue	chr1	6086678	6086705	1	fill_color=dblue	chr1	5999478	5999505	1.27875	fill_color=dblue
chr1	6042741	6042768	0.954243	fill_color=dpurple	chr1	5832610	5832637	1.49136	fill_color=dpurple	chr1	5812748	5812775	0.477121	fill_color=dblue	chr1	5933083	5933110	1.20412	fill_color=dblue	chr1	6091139	6091166	1.54407	fill_color=dblue	chr1	6001242	6001269	1.30103	fill_color=dblue
chr1	6045355	6045382	0.845098	fill_color=dpurple	chr1	5844486	5844513	1.76343	fill_color=dpurple	chr1	5814352	5814379	1.14613	fill_color=dblue	chr1	5939370	5939397	0.954243	fill_color=dblue	chr1	6091970	6091997	0.845098	fill_color=dblue	chr1	6035421	6035448	0.477121	fill_color=dblue
chr1	6045762	6045789	0.477121	fill_color=dpurple	chr1	5855691	5855718	1.70757	fill_color=dpurple	chr1	5817465	5817492	0	fill_color=dblue	chr1	5941633	5941660	1.04139	fill_color=dblue	chr1	6097163	6097190	0.69897	fill_color=dblue	chr1	6040687	6040714	1.61278	fill_color=dblue
chr1	6045885	6045912	0.90309	fill_color=dpurple	chr1	5864037	5864064	1.62325	fill_color=dpurple	chr1	5832610	5832637	1.36173	fill_color=dblue	chr1	5959104	5959131	0.60206	fill_color=dblue	chr1	6102077	6102104	1.57978	fill_color=dblue	chr1	6042741	6042768	1.07918	fill_color=dblue
chr1	6050297	6050324	1.59106	fill_color=dpurple	chr1	5883136	5883163	1.90309	fill_color=dpurple	chr1	5844486	5844513	1.39794	fill_color=dblue	chr1	5962112	5962139	1.61278	fill_color=dblue	chr1	6103371	6103398	1.25527	fill_color=dblue	chr1	6045355	6045382	0.90309	fill_color=dblue
chr1	6055309	6055336	0.90309	fill_color=dpurple	chr1	5890077	5890104	1.61278	fill_color=dpurple	chr1	5855691	5855718	1.57978	fill_color=dblue	chr1	5966517	5966544	1.75587	fill_color=dblue	chr1	6109295	6109322	0.60206	fill_color=dblue	chr1	6045762	6045789	1.49136	fill_color=dblue
chr1	6080590	6080617	1.17609	fill_color=dpurple	chr1	5897718	5897745	1.30103	fill_color=dpurple	chr1	5864037	5864064	1.14613	fill_color=dblue	chr1	5968086	5968113	1.43136	fill_color=dblue	chr1	6110454	6110481	1.07918	fill_color=dblue	chr1	6045885	6045912	0.60206	fill_color=dblue
chr1	6085805	6085832	0.778151	fill_color=dpurple	chr1	5909651	5909678	1.73239	fill_color=dpurple	chr1	5883136	5883163	1.65321	fill_color=dblue	chr1	5968738	5968765	0.954243	fill_color=dblue	chr1	6110685	6110712	0.845098	fill_color=dblue	chr1	6050297	6050324	1.30103	fill_color=dblue
chr1	6086678	6086705	0.60206	fill_color=dpurple	chr1	5918392	5918419	1.77815	fill_color=dpurple	chr1	5890077	5890104	1.14613	fill_color=dblue	chr1	5968969	5968996	1.88081	fill_color=dblue	chr1	6114846	6114873	0.60206	fill_color=dblue	chr1	6055309	6055336	0.778151	fill_color=dblue
chr1	6091139	6091166	1.14613	fill_color=dpurple	chr1	5926618	5926645	1.17609	fill_color=dpurple	chr1	5897718	5897745	0.954243	fill_color=dblue	chr1	5969754	5969781	0.30103	fill_color=dblue	chr1	6115266	6115293	1.14613	fill_color=dblue	chr1	6080590	6080617	0.477121	fill_color=dblue
chr1	6091970	6091997	1.27875	fill_color=dpurple	chr1	5933083	5933110	1.39794	fill_color=dpurple	chr1	5909651	5909678	1.25527	fill_color=dblue	chr1	5976500	5976527	0.60206	fill_color=dblue	chr1	6115432	6115459	1.23045	fill_color=dblue	chr1	6081933	6081960	0	fill_color=dblue
chr1	6097163	6097190	1.34242	fill_color=dpurple	chr1	5939370	5939397	1.25527	fill_color=dpurple	chr1	5918392	5918419	1.49136	fill_color=dblue	chr1	5979584	5979611	1.11394	fill_color=dblue	chr1	6127909	6127936	1.47712	fill_color=dblue	chr1	6085805	6085832	0	fill_color=dblue
chr1	6102077	6102104	1.39794	fill_color=dpurple	chr1	5941633	5941660	1.17609	fill_color=dpurple	chr1	5926618	5926645	0.60206	fill_color=dblue	chr1	5989328	5989355	1.72428	fill_color=dblue	chr1	6132776	6132803	0.69897	fill_color=dblue	chr1	6086678	6086705	1.44716	fill_color=dblue
chr1	6103371	6103398	0.778151	fill_color=dpurple	chr1	5959104	5959131	1.34242	fill_color=dpurple	chr1	5933083	5933110	1.36173	fill_color=dblue	chr1	5991318	5991345	1.07918	fill_color=dblue	chr1	6137394	6137421	1.74819	fill_color=dblue	chr1	6091139	6091166	1.57978	fill_color=dblue
chr1	6110454	6110481	1.5682	fill_color=dpurple	chr1	5962112	5962139	1.73239	fill_color=dpurple	chr1	5939370	5939397	1.04139	fill_color=dblue	chr1	5999478	5999505	1.78533	fill_color=dblue	chr1	6140932	6140959	1.04139	fill_color=dblue	chr1	6091970	6091997	1	fill_color=dblue
chr1	6110685	6110712	0.845098	fill_color=dpurple	chr1	5966517	5966544	1.89209	fill_color=dpurple	chr1	5941633	5941660	0.69897	fill_color=dblue	chr1	6001242	6001269	1.47712	fill_color=dblue	chr1	6143974	6144001	0.477121	fill_color=dblue	chr1	6097163	6097190	0.477121	fill_color=dblue
chr1	6114846	6114873	2.04532	fill_color=dpurple	chr1	5968086	5968113	1.63347	fill_color=dpurple	chr1	5959104	5959131	0.60206	fill_color=dblue	chr1	6035421	6035448	1.27875	fill_color=dblue	chr1	6145645	6145672	1.04139	fill_color=dblue	chr1	6102077	6102104	1.14613	fill_color=dblue
chr1	6115432	6115459	1.78533	fill_color=dpurple	chr1	5968738	5968765	0.845098	fill_color=dpurple	chr1	5962112	5962139	1.57978	fill_color=dblue	chr1	6040687	6040714	1.14613	fill_color=dblue	chr1	6152617	6152644	1.5563	fill_color=dblue	chr1	6103371	6103398	0.845098	fill_color=dblue
chr1	6127909	6127936	1.51851	fill_color=dpurple	chr1	5968969	5968996	2.14613	fill_color=dpurple	chr1	5966517	5966544	1.62325	fill_color=dblue	chr1	6042741	6042768	0.69897	fill_color=dblue	chr1	6155640	6155667	0.69897	fill_color=dblue	chr1	6109295	6109322	0.778151	fill_color=dblue
chr1	6137394	6137421	1.96848	fill_color=dpurple	chr1	5969754	5969781	0.69897	fill_color=dpurple	chr1	5968086	5968113	1.25527	fill_color=dblue	chr1	6045355	6045382	1.83885	fill_color=dblue	chr1	6198210	6198237	1.04139	fill_color=dblue	chr1	6110454	6110481	0.954243	fill_color=dblue
chr1	6140932	6140959	0.845098	fill_color=dpurple	chr1	5976500	5976527	0.90309	fill_color=dpurple	chr1	5968738	5968765	1.04139	fill_color=dblue	chr1	6045762	6045789	1.68124	fill_color=dblue	chr1	6199582	6199609	0.60206	fill_color=dblue	chr1	6110685	6110712	1.04139	fill_color=dblue
chr1	6143974	6144001	0.30103	fill_color=dpurple	chr1	5979584	5979611	1.36173	fill_color=dpurple	chr1	5968969	5968996	2.0086	fill_color=dblue	chr1	6045885	6045912	0.60206	fill_color=dblue	chr1	6202622	6202649	1.04139	fill_color=dblue	chr1	6114846	6114873	1.32222	fill_color=dblue
chr1	6145645	6145672	0.60206	fill_color=dpurple	chr1	5989328	5989355	1.90309	fill_color=dpurple	chr1	5969754	5969781	0	fill_color=dblue	chr1	6050297	6050324	1.34242	fill_color=dblue	chr1	6216285	6216312	0.845098	fill_color=dblue	chr1	6115266	6115293	0.60206	fill_color=dblue
chr1	6152617	6152644	1.88649	fill_color=dpurple	chr1	5991318	5991345	1.07918	fill_color=dpurple	chr1	5976500	5976527	0.845098	fill_color=dblue	chr1	6055309	6055336	0.477121	fill_color=dblue	chr1	6230170	6230197	1.07918	fill_color=dblue	chr1	6115432	6115459	1.17609	fill_color=dblue
chr1	6155640	6155667	1.39794	fill_color=dpurple	chr1	5999478	5999505	2.09342	fill_color=dpurple	chr1	5979584	5979611	1.20412	fill_color=dblue	chr1	6080590	6080617	1.36173	fill_color=dblue	chr1	6234834	6234861	1.74819	fill_color=dblue	chr1	6127909	6127936	1.5563	fill_color=dblue
chr1	6198210	6198237	1.04139	fill_color=dpurple	chr1	6001242	6001269	1.94939	fill_color=dpurple	chr1	5989328	5989355	1.77085	fill_color=dblue	chr1	6081933	6081960	1.49136	fill_color=dblue	chr1	6235346	6235373	0	fill_color=dblue	chr1	6132776	6132803	0.954243	fill_color=dblue
chr1	6202622	6202649	0.30103	fill_color=dpurple	chr1	6035421	6035448	1.50515	fill_color=dpurple	chr1	5991318	5991345	1.07918	fill_color=dblue	chr1	6085805	6085832	1.38021	fill_color=dblue	chr1	6238206	6238233	0	fill_color=dblue	chr1	6137394	6137421	1.5563	fill_color=dblue
chr1	6216285	6216312	1.14613	fill_color=dpurple	chr1	6040687	6040714	1.47712	fill_color=dpurple	chr1	5999478	5999505	1.83885	fill_color=dblue	chr1	6086678	6086705	1.07918	fill_color=dblue	chr1	6240390	6240417	1.14613	fill_color=dblue	chr1	6140932	6140959	1.11394	fill_color=dblue
chr1	6230170	6230197	1.14613	fill_color=dpurple	chr1	6042741	6042768	1.11394	fill_color=dpurple	chr1	6001242	6001269	1.38021	fill_color=dblue	chr1	6091139	6091166	1.25527	fill_color=dblue	chr1	6253308	6253335	0.778151	fill_color=dblue	chr1	6143974	6144001	0.30103	fill_color=dblue
chr1	6234834	6234861	1.80618	fill_color=dpurple	chr1	6045355	6045382	1.89763	fill_color=dpurple	chr1	6035421	6035448	1.04139	fill_color=dblue	chr1	6091970	6091997	1.20412	fill_color=dblue	chr1	6287936	6287963	0.954243	fill_color=dblue	chr1	6145645	6145672	0.477121	fill_color=dblue
chr1	6235346	6235373	0	fill_color=dpurple	chr1	6045762	6045789	1.73239	fill_color=dpurple	chr1	6040687	6040714	1	fill_color=dblue	chr1	6097163	6097190	1.38021	fill_color=dblue	chr1	6304376	6304403	1	fill_color=dblue	chr1	6152617	6152644	1.69897	fill_color=dblue
chr1	6238206	6238233	0.90309	fill_color=dpurple	chr1	6045885	6045912	1.20412	fill_color=dpurple	chr1	6042741	6042768	0.778151	fill_color=dblue	chr1	6102077	6102104	1.69897	fill_color=dblue	chr1	6316069	6316096	0.477121	fill_color=dblue	chr1	6155640	6155667	0.30103	fill_color=dblue
chr1	6253308	6253335	1.30103	fill_color=dpurple	chr1	6050297	6050324	1.70757	fill_color=dpurple	chr1	6045355	6045382	1.74036	fill_color=dblue	chr1	6103371	6103398	1.04139	fill_color=dblue	chr1	6318682	6318709	0.477121	fill_color=dblue	chr1	6198210	6198237	0.845098	fill_color=dblue
chr1	6287936	6287963	1.27875	fill_color=dpurple	chr1	6055309	6055336	0.954243	fill_color=dpurple	chr1	6045762	6045789	1.69897	fill_color=dblue	chr1	6109295	6109322	0.954243	fill_color=dblue	chr1	6318877	6318904	0.60206	fill_color=dblue	chr1	6199582	6199609	0.477121	fill_color=dblue
chr1	6304376	6304403	0	fill_color=dpurple	chr1	6080590	6080617	1.50515	fill_color=dpurple	chr1	6045885	6045912	0.60206	fill_color=dblue	chr1	6110454	6110481	0.778151	fill_color=dblue	chr1	6321603	6321630	0.778151	fill_color=dblue	chr1	6202622	6202649	0.30103	fill_color=dblue
chr1	6305751	6305778	0.477121	fill_color=dpurple	chr1	6081933	6081960	1.64345	fill_color=dpurple	chr1	6050297	6050324	1.39794	fill_color=dblue	chr1	6110685	6110712	1.6721	fill_color=dblue	chr1	6325854	6325881	1.51851	fill_color=dblue	chr1	6230170	6230197	1.11394	fill_color=dblue
chr1	6316069	6316096	0	fill_color=dpurple	chr1	6085805	6085832	1.86332	fill_color=dpurple	chr1	6055309	6055336	0.30103	fill_color=dblue	chr1	6114846	6114873	1.34242	fill_color=dblue	chr1	6326833	6326860	0.954243	fill_color=dblue	chr1	6234834	6234861	1.39794	fill_color=dblue
chr1	6318682	6318709	0.30103	fill_color=dpurple	chr1	6086678	6086705	1.36173	fill_color=dpurple	chr1	6080590	6080617	1.25527	fill_color=dblue	chr1	6115266	6115293	0.30103	fill_color=dblue	chr1	6349745	6349772	0	fill_color=dblue	chr1	6235346	6235373	0.477121	fill_color=dblue
chr1	6321603	6321630	0.778151	fill_color=dpurple	chr1	6091139	6091166	1.66276	fill_color=dpurple	chr1	6081933	6081960	1.41497	fill_color=dblue	chr1	6115432	6115459	1.07918	fill_color=dblue	chr1	6363332	6363359	0.60206	fill_color=dblue	chr1	6238206	6238233	0.477121	fill_color=dblue
chr1	6325854	6325881	1.38021	fill_color=dpurple	chr1	6091970	6091997	1.6902	fill_color=dpurple	chr1	6085805	6085832	1.4624	fill_color=dblue	chr1	6127909	6127936	1.04139	fill_color=dblue	chr1	6364249	6364276	0.477121	fill_color=dblue	chr1	6240390	6240417	1.17609	fill_color=dblue
chr1	6326833	6326860	1.82607	fill_color=dpurple	chr1	6097163	6097190	1.38021	fill_color=dpurple	chr1	6086678	6086705	1.04139	fill_color=dblue	chr1	6132776	6132803	1.64345	fill_color=dblue	chr1	6376818	6376845	1.07918	fill_color=dblue	chr1	6253308	6253335	1.04139	fill_color=dblue
chr1	6349745	6349772	1.34242	fill_color=dpurple	chr1	6102077	6102104	1.86332	fill_color=dpurple	chr1	6091139	6091166	1.44716	fill_color=dblue	chr1	6137394	6137421	1.41497	fill_color=dblue	chr1	6395367	6395394	1.04139	fill_color=dblue	chr1	6287936	6287963	1	fill_color=dblue
chr1	6363332	6363359	1.20412	fill_color=dpurple	chr1	6103371	6103398	1.27875	fill_color=dpurple	chr1	6091970	6091997	1.17609	fill_color=dblue	chr1	6140932	6140959	1.66276	fill_color=dblue	chr1	6397556	6397583	1.6721	fill_color=dblue	chr1	6304376	6304403	0.60206	fill_color=dblue
chr1	6364249	6364276	0.69897	fill_color=dpurple	chr1	6109295	6109322	1	fill_color=dpurple	chr1	6097163	6097190	1.34242	fill_color=dblue	chr1	6143974	6144001	1.41497	fill_color=dblue	chr1	6399526	6399553	0.845098	fill_color=dblue	chr1	6305751	6305778	0.69897	fill_color=dblue
chr1	6375133	6375160	1.85733	fill_color=dpurple	chr1	6110454	6110481	1.25527	fill_color=dpurple	chr1	6102077	6102104	1.69897	fill_color=dblue	chr1	6145645	6145672	1.32222	fill_color=dblue	chr1	6399571	6399598	0.477121	fill_color=dblue	chr1	6316069	6316096	0	fill_color=dblue
chr1	6376818	6376845	0.60206	fill_color=dpurple	chr1	6110685	6110712	1.8451	fill_color=dpurple	chr1	6103371	6103398	0.845098	fill_color=dblue	chr1	6152617	6152644	1.82607	fill_color=dblue	chr1	6404165	6404192	1.75587	fill_color=dblue	chr1	6318682	6318709	0.778151	fill_color=dblue
chr1	6395367	6395394	1.34242	fill_color=dpurple	chr1	6114846	6114873	1.74819	fill_color=dpurple	chr1	6109295	6109322	1.11394	fill_color=dblue	chr1	6155640	6155667	1.32222	fill_color=dblue	chr1	6416659	6416686	0.60206	fill_color=dblue	chr1	6318877	6318904	0	fill_color=dblue
chr1	6397556	6397583	2.18469	fill_color=dpurple	chr1	6115266	6115293	1	fill_color=dpurple	chr1	6110454	6110481	0.845098	fill_color=dblue	chr1	6198210	6198237	1.72428	fill_color=dblue	chr1	6419434	6419461	1.25527	fill_color=dblue	chr1	6325854	6325881	1.20412	fill_color=dblue
chr1	6399526	6399553	1.04139	fill_color=dpurple	chr1	6115432	6115459	1.32222	fill_color=dpurple	chr1	6110685	6110712	1.5682	fill_color=dblue	chr1	6202622	6202649	1.04139	fill_color=dblue	chr1	6423863	6423890	1.27875	fill_color=dblue	chr1	6326833	6326860	0.90309	fill_color=dblue
chr1	6399571	6399598	0.477121	fill_color=dpurple	chr1	6127909	6127936	1.27875	fill_color=dpurple	chr1	6114846	6114873	1.49136	fill_color=dblue	chr1	6216285	6216312	1.54407	fill_color=dblue	chr1	6435247	6435274	0	fill_color=dblue	chr1	6349745	6349772	0	fill_color=dblue
chr1	6404165	6404192	2.10037	fill_color=dpurple	chr1	6132776	6132803	1.81291	fill_color=dpurple	chr1	6115432	6115459	1.04139	fill_color=dblue	chr1	6230170	6230197	1.32222	fill_color=dblue	chr1	6439719	6439746	0.30103	fill_color=dblue	chr1	6363332	6363359	0.69897	fill_color=dblue
chr1	6413606	6413633	0	fill_color=dpurple	chr1	6137394	6137421	1.74819	fill_color=dpurple	chr1	6127909	6127936	1.20412	fill_color=dblue	chr1	6234834	6234861	1.95904	fill_color=dblue	chr1	6453600	6453627	0.954243	fill_color=dblue	chr1	6364249	6364276	0	fill_color=dblue
chr1	6416659	6416686	0.60206	fill_color=dpurple	chr1	6140932	6140959	1.69897	fill_color=dpurple	chr1	6132776	6132803	1.64345	fill_color=dblue	chr1	6235346	6235373	0	fill_color=dblue	chr1	6455064	6455091	0.30103	fill_color=dblue	chr1	6375133	6375160	0.90309	fill_color=dblue
chr1	6419434	6419461	1.04139	fill_color=dpurple	chr1	6143974	6144001	1.34242	fill_color=dpurple	chr1	6137394	6137421	1.30103	fill_color=dblue	chr1	6238206	6238233	0.30103	fill_color=dblue	chr1	6460609	6460636	0.845098	fill_color=dblue	chr1	6376818	6376845	1.30103	fill_color=dblue
chr1	6423863	6423890	1	fill_color=dpurple	chr1	6145645	6145672	1.72428	fill_color=dpurple	chr1	6140932	6140959	1.59106	fill_color=dblue	chr1	6240390	6240417	0.69897	fill_color=dblue	chr1	6490805	6490832	1.30103	fill_color=dblue	chr1	6395367	6395394	1.17609	fill_color=dblue
chr1	6435247	6435274	0.30103	fill_color=dpurple	chr1	6152617	6152644	2.03743	fill_color=dpurple	chr1	6143974	6144001	1.39794	fill_color=dblue	chr1	6253308	6253335	1.23045	fill_color=dblue	chr1	6519310	6519337	0	fill_color=dblue	chr1	6397556	6397583	1.83251	fill_color=dblue
chr1	6439719	6439746	0	fill_color=dpurple	chr1	6155640	6155667	1.47712	fill_color=dpurple	chr1	6145645	6145672	1.32222	fill_color=dblue	chr1	6287936	6287963	1.38021	fill_color=dblue	chr1	6519851	6519878	1.25527	fill_color=dblue	chr1	6399526	6399553	0.69897	fill_color=dblue
chr1	6453600	6453627	1.25527	fill_color=dpurple	chr1	6198210	6198237	2.01703	fill_color=dpurple	chr1	6152617	6152644	1.81954	fill_color=dblue	chr1	6305751	6305778	1.4624	fill_color=dblue	chr1	6536204	6536231	1.04139	fill_color=dblue	chr1	6399571	6399598	1.20412	fill_color=dblue
chr1	6455064	6455091	0.477121	fill_color=dpurple	chr1	6202622	6202649	1.20412	fill_color=dpurple	chr1	6155640	6155667	1.23045	fill_color=dblue	chr1	6316069	6316096	0.477121	fill_color=dblue	chr1	6538328	6538355	0.954243	fill_color=dblue	chr1	6404165	6404192	1.60206	fill_color=dblue
chr1	6460609	6460636	1.30103	fill_color=dpurple	chr1	6216285	6216312	1.72428	fill_color=dpurple	chr1	6198210	6198237	1.81954	fill_color=dblue	chr1	6318682	6318709	1.53148	fill_color=dblue	chr1	6539999	6540026	1.39794	fill_color=dblue	chr1	6413606	6413633	0.477121	fill_color=dblue
chr1	6490805	6490832	1.53148	fill_color=dpurple	chr1	6230170	6230197	1.50515	fill_color=dpurple	chr1	6202622	6202649	1.38021	fill_color=dblue	chr1	6318877	6318904	0.69897	fill_color=dblue	chr1	6544212	6544239	0.69897	fill_color=dblue	chr1	6416659	6416686	1.11394	fill_color=dblue
chr1	6519310	6519337	1.11394	fill_color=dpurple	chr1	6234834	6234861	2.24551	fill_color=dpurple	chr1	6216285	6216312	1.38021	fill_color=dblue	chr1	6321603	6321630	0	fill_color=dblue	chr1	6548802	6548829	1.50515	fill_color=dblue	chr1	6419434	6419461	1.14613	fill_color=dblue
chr1	6519851	6519878	2.14922	fill_color=dpurple	chr1	6235346	6235373	0.90309	fill_color=dpurple	chr1	6230170	6230197	1.38021	fill_color=dblue	chr1	6325854	6325881	1.60206	fill_color=dblue	chr1	6551591	6551618	1.39794	fill_color=dblue	chr1	6423863	6423890	0.954243	fill_color=dblue
chr1	6536204	6536231	2.05308	fill_color=dpurple	chr1	6238206	6238233	0.30103	fill_color=dpurple	chr1	6234834	6234861	2.03743	fill_color=dblue	chr1	6363332	6363359	0.778151	fill_color=dblue	chr1	6570274	6570301	1.41497	fill_color=dblue	chr1	6439719	6439746	0.845098	fill_color=dblue
chr1	6538328	6538355	1.30103	fill_color=dpurple	chr1	6240390	6240417	1.38021	fill_color=dpurple	chr1	6235346	6235373	0.845098	fill_color=dblue	chr1	6364249	6364276	1.04139	fill_color=dblue	chr1	6600846	6600873	1.11394	fill_color=dblue	chr1	6453600	6453627	0.30103	fill_color=dblue
chr1	6539999	6540026	1.94448	fill_color=dpurple	chr1	6253308	6253335	1.39794	fill_color=dpurple	chr1	6238206	6238233	0.30103	fill_color=dblue	chr1	6375133	6375160	1.6721	fill_color=dblue	chr1	6602639	6602666	0.30103	fill_color=dblue	chr1	6455064	6455091	0.30103	fill_color=dblue
chr1	6544212	6544239	1.6902	fill_color=dpurple	chr1	6287936	6287963	1.61278	fill_color=dpurple	chr1	6240390	6240417	0.778151	fill_color=dblue	chr1	6376818	6376845	1.38021	fill_color=dblue	chr1	6602770	6602797	0.778151	fill_color=dblue	chr1	6460609	6460636	1.20412	fill_color=dblue
chr1	6548802	6548829	1.32222	fill_color=dpurple	chr1	6304376	6304403	0	fill_color=dpurple	chr1	6253308	6253335	1.23045	fill_color=dblue	chr1	6395367	6395394	0.90309	fill_color=dblue	chr1	6614347	6614374	0.845098	fill_color=dblue	chr1	6490805	6490832	1.17609	fill_color=dblue
chr1	6551591	6551618	1.77815	fill_color=dpurple	chr1	6305751	6305778	1.61278	fill_color=dpurple	chr1	6287936	6287963	1.50515	fill_color=dblue	chr1	6397556	6397583	1.93952	fill_color=dblue	chr1	6615354	6615381	1.44716	fill_color=dblue	chr1	6519310	6519337	0.954243	fill_color=dblue
chr1	6570274	6570301	1.5563	fill_color=dpurple	chr1	6316069	6316096	0.778151	fill_color=dpurple	chr1	6305751	6305778	1.50515	fill_color=dblue	chr1	6399526	6399553	0.778151	fill_color=dblue	chr1	6615404	6615431	0.90309	fill_color=dblue	chr1	6519851	6519878	1.34242	fill_color=dblue
chr1	6600846	6600873	1.62325	fill_color=dpurple	chr1	6318682	6318709	1.50515	fill_color=dpurple	chr1	6316069	6316096	0.845098	fill_color=dblue	chr1	6399571	6399598	0.69897	fill_color=dblue	chr1	6631475	6631502	1.5682	fill_color=dblue	chr1	6536204	6536231	1.04139	fill_color=dblue
chr1	6602770	6602797	0.60206	fill_color=dpurple	chr1	6318877	6318904	1.14613	fill_color=dpurple	chr1	6318682	6318709	1.50515	fill_color=dblue	chr1	6404165	6404192	1.93952	fill_color=dblue	chr1	6650315	6650342	1.34242	fill_color=dblue	chr1	6538328	6538355	1.38021	fill_color=dblue
chr1	6614347	6614374	0.954243	fill_color=dpurple	chr1	6321603	6321630	0.845098	fill_color=dpurple	chr1	6318877	6318904	1.11394	fill_color=dblue	chr1	6413606	6413633	0	fill_color=dblue	chr1	6658627	6658654	0.30103	fill_color=dblue	chr1	6539999	6540026	1.30103	fill_color=dblue
chr1	6615354	6615381	1.68124	fill_color=dpurple	chr1	6325854	6325881	1.86332	fill_color=dpurple	chr1	6321603	6321630	0	fill_color=dblue	chr1	6416659	6416686	1.50515	fill_color=dblue	chr1	6661322	6661349	0.477121	fill_color=dblue	chr1	6544212	6544239	0	fill_color=dblue
chr1	6615404	6615431	1.39794	fill_color=dpurple	chr1	6363332	6363359	1.32222	fill_color=dpurple	chr1	6325854	6325881	1.69897	fill_color=dblue	chr1	6419434	6419461	1.32222	fill_color=dblue	chr1	6664099	6664126	0.954243	fill_color=dblue	chr1	6548802	6548829	1.38021	fill_color=dblue
chr1	6631475	6631502	1.11394	fill_color=dpurple	chr1	6364249	6364276	1.36173	fill_color=dpurple	chr1	6363332	6363359	0.954243	fill_color=dblue	chr1	6423863	6423890	0	fill_color=dblue	chr1	6719542	6719569	1.5563	fill_color=dblue	chr1	6551591	6551618	1.25527	fill_color=dblue
chr1	6650315	6650342	0.845098	fill_color=dpurple	chr1	6375133	6375160	1.81954	fill_color=dpurple	chr1	6364249	6364276	0.954243	fill_color=dblue	chr1	6435247	6435274	0	fill_color=dblue	chr1	6721586	6721613	1.34242	fill_color=dblue	chr1	6570274	6570301	1.4624	fill_color=dblue
chr1	6658627	6658654	0.778151	fill_color=dpurple	chr1	6376818	6376845	1.70757	fill_color=dpurple	chr1	6375133	6375160	1.6902	fill_color=dblue	chr1	6439719	6439746	1.54407	fill_color=dblue	chr1	6721793	6721820	0.69897	fill_color=dblue	chr1	6600846	6600873	1.4624	fill_color=dblue
chr1	6661322	6661349	0.30103	fill_color=dpurple	chr1	6395367	6395394	1.32222	fill_color=dpurple	chr1	6376818	6376845	1.36173	fill_color=dblue	chr1	6453600	6453627	1.59106	fill_color=dblue	chr1	6799432	6799459	1.27875	fill_color=dblue	chr1	6602639	6602666	1.11394	fill_color=dblue
chr1	6664099	6664126	0.69897	fill_color=dpurple	chr1	6397556	6397583	2.13354	fill_color=dpurple	chr1	6395367	6395394	0.954243	fill_color=dblue	chr1	6455064	6455091	0.90309	fill_color=dblue	chr1	6801616	6801643	0	fill_color=dblue	chr1	6602770	6602797	0.954243	fill_color=dblue
chr1	6667570	6667597	0	fill_color=dpurple	chr1	6399526	6399553	1.07918	fill_color=dpurple	chr1	6397556	6397583	1.95904	fill_color=dblue	chr1	6460609	6460636	0.845098	fill_color=dblue	chr1	6809327	6809354	0.954243	fill_color=dblue	chr1	6614347	6614374	0.845098	fill_color=dblue
chr1	6719542	6719569	1.51851	fill_color=dpurple	chr1	6399571	6399598	1.30103	fill_color=dpurple	chr1	6399526	6399553	0.477121	fill_color=dblue	chr1	6490805	6490832	1.14613	fill_color=dblue	chr1	6836500	6836527	0.778151	fill_color=dblue	chr1	6615354	6615381	1.716	fill_color=dblue
chr1	6721586	6721613	0.90309	fill_color=dpurple	chr1	6404165	6404192	2.20683	fill_color=dpurple	chr1	6399571	6399598	1.07918	fill_color=dblue	chr1	6519310	6519337	1.69897	fill_color=dblue	chr1	6836800	6836827	1.41497	fill_color=dblue	chr1	6615404	6615431	1.04139	fill_color=dblue
chr1	6721793	6721820	0.954243	fill_color=dpurple	chr1	6413606	6413633	0.30103	fill_color=dpurple	chr1	6404165	6404192	1.99564	fill_color=dblue	chr1	6519851	6519878	1.73239	fill_color=dblue	chr1	6837637	6837664	1.66276	fill_color=dblue	chr1	6631475	6631502	1.11394	fill_color=dblue
chr1	6799432	6799459	1.14613	fill_color=dpurple	chr1	6416659	6416686	1.81954	fill_color=dpurple	chr1	6413606	6413633	0	fill_color=dblue	chr1	6536204	6536231	1.32222	fill_color=dblue	chr1	6843235	6843262	0.69897	fill_color=dblue	chr1	6650315	6650342	0.954243	fill_color=dblue
chr1	6801616	6801643	1.53148	fill_color=dpurple	chr1	6419434	6419461	1.66276	fill_color=dpurple	chr1	6416659	6416686	1.53148	fill_color=dblue	chr1	6538328	6538355	1.11394	fill_color=dblue	chr1	6844407	6844434	1.20412	fill_color=dblue	chr1	6658627	6658654	0.69897	fill_color=dblue
chr1	6809327	6809354	0.778151	fill_color=dpurple	chr1	6423863	6423890	0	fill_color=dpurple	chr1	6419434	6419461	1.07918	fill_color=dblue	chr1	6539999	6540026	1.32222	fill_color=dblue	chr1	6853825	6853852	1.14613	fill_color=dblue	chr1	6661322	6661349	0.69897	fill_color=dblue
chr1	6836500	6836527	1.30103	fill_color=dpurple	chr1	6435247	6435274	0.30103	fill_color=dpurple	chr1	6435247	6435274	0	fill_color=dblue	chr1	6544212	6544239	1.30103	fill_color=dblue	chr1	6857580	6857607	0	fill_color=dblue	chr1	6664099	6664126	1.23045	fill_color=dblue
chr1	6836800	6836827	1.34242	fill_color=dpurple	chr1	6439719	6439746	1.51851	fill_color=dpurple	chr1	6439719	6439746	1.32222	fill_color=dblue	chr1	6548802	6548829	1.30103	fill_color=dblue	chr1	6858630	6858657	1.30103	fill_color=dblue	chr1	6667570	6667597	0.60206	fill_color=dblue
chr1	6837637	6837664	2.19866	fill_color=dpurple	chr1	6453600	6453627	2.04139	fill_color=dpurple	chr1	6453600	6453627	1.6721	fill_color=dblue	chr1	6551591	6551618	1.47712	fill_color=dblue	chr1	6864500	6864527	0	fill_color=dblue	chr1	6719542	6719569	1.68124	fill_color=dblue
chr1	6843235	6843262	0.954243	fill_color=dpurple	chr1	6455064	6455091	1.25527	fill_color=dpurple	chr1	6455064	6455091	0.845098	fill_color=dblue	chr1	6570274	6570301	1.23045	fill_color=dblue	chr1	6868464	6868491	0.60206	fill_color=dblue	chr1	6721586	6721613	0.69897	fill_color=dblue
chr1	6844407	6844434	0.60206	fill_color=dpurple	chr1	6460609	6460636	1.27875	fill_color=dpurple	chr1	6460609	6460636	0.69897	fill_color=dblue	chr1	6600846	6600873	1.94939	fill_color=dblue	chr1	6880314	6880341	1.716	fill_color=dblue	chr1	6721793	6721820	0.845098	fill_color=dblue
chr1	6853794	6853821	0.30103	fill_color=dpurple	chr1	6490805	6490832	1.4624	fill_color=dpurple	chr1	6490805	6490832	1.11394	fill_color=dblue	chr1	6602639	6602666	1.34242	fill_color=dblue	chr1	6881561	6881588	1.23045	fill_color=dblue	chr1	6799432	6799459	1.32222	fill_color=dblue
chr1	6853825	6853852	1.14613	fill_color=dpurple	chr1	6519310	6519337	1.82607	fill_color=dpurple	chr1	6519310	6519337	1.74036	fill_color=dblue	chr1	6602770	6602797	0.778151	fill_color=dblue	chr1	6882220	6882247	0.30103	fill_color=dblue	chr1	6801616	6801643	1.04139	fill_color=dblue
chr1	6857580	6857607	1.43136	fill_color=dpurple	chr1	6519851	6519878	1.89209	fill_color=dpurple	chr1	6519851	6519878	1.6721	fill_color=dblue	chr1	6615354	6615381	2.11394	fill_color=dblue	chr1	6882469	6882496	1.64345	fill_color=dblue	chr1	6809327	6809354	0.778151	fill_color=dblue
chr1	6858630	6858657	0.60206	fill_color=dpurple	chr1	6536204	6536231	1.49136	fill_color=dpurple	chr1	6536204	6536231	1.23045	fill_color=dblue	chr1	6615404	6615431	0	fill_color=dblue	chr1	6882844	6882871	1.86923	fill_color=dblue	chr1	6836500	6836527	0	fill_color=dblue
chr1	6864500	6864527	0.845098	fill_color=dpurple	chr1	6538328	6538355	1.41497	fill_color=dpurple	chr1	6538328	6538355	1	fill_color=dblue	chr1	6631475	6631502	1.36173	fill_color=dblue	chr1	6883094	6883121	1.50515	fill_color=dblue	chr1	6836800	6836827	1.25527	fill_color=dblue
chr1	6868464	6868491	0.90309	fill_color=dpurple	chr1	6539999	6540026	1.57978	fill_color=dpurple	chr1	6539999	6540026	1.4624	fill_color=dblue	chr1	6650315	6650342	0.477121	fill_color=dblue	chr1	6883531	6883558	1.61278	fill_color=dblue	chr1	6837637	6837664	1.66276	fill_color=dblue
chr1	6880314	6880341	1.64345	fill_color=dpurple	chr1	6544212	6544239	1.25527	fill_color=dpurple	chr1	6544212	6544239	1.14613	fill_color=dblue	chr1	6658627	6658654	1.38021	fill_color=dblue	chr1	6885250	6885277	1.76343	fill_color=dblue	chr1	6843235	6843262	0.30103	fill_color=dblue
chr1	6881561	6881588	1.79239	fill_color=dpurple	chr1	6548802	6548829	1.62325	fill_color=dpurple	chr1	6548802	6548829	1.39794	fill_color=dblue	chr1	6661322	6661349	1.23045	fill_color=dblue	chr1	6885563	6885590	1.38021	fill_color=dblue	chr1	6844407	6844434	0.954243	fill_color=dblue
chr1	6882220	6882247	0	fill_color=dpurple	chr1	6551591	6551618	1.69897	fill_color=dpurple	chr1	6551591	6551618	1.49136	fill_color=dblue	chr1	6664099	6664126	1.47712	fill_color=dblue	chr1	6952713	6952740	1.07918	fill_color=dblue	chr1	6853794	6853821	0.30103	fill_color=dblue
chr1	6882469	6882496	2.1271	fill_color=dpurple	chr1	6570274	6570301	1.54407	fill_color=dpurple	chr1	6570274	6570301	1.17609	fill_color=dblue	chr1	6667570	6667597	1.32222	fill_color=dblue	chr1	6957470	6957497	0.477121	fill_color=dblue	chr1	6853825	6853852	0.69897	fill_color=dblue
chr1	6882844	6882871	1.99123	fill_color=dpurple	chr1	6600846	6600873	2.10721	fill_color=dpurple	chr1	6600846	6600873	2.02119	fill_color=dblue	chr1	6719542	6719569	1.57978	fill_color=dblue	chr1	6964679	6964706	0.778151	fill_color=dblue	chr1	6857580	6857607	0.477121	fill_color=dblue
chr1	6883094	6883121	2.12385	fill_color=dpurple	chr1	6602639	6602666	1.66276	fill_color=dpurple	chr1	6602639	6602666	1.47712	fill_color=dblue	chr1	6721586	6721613	1.20412	fill_color=dblue	chr1	7003842	7003869	0	fill_color=dblue	chr1	6858630	6858657	0.30103	fill_color=dblue
chr1	6883531	6883558	1.93952	fill_color=dpurple	chr1	6602770	6602797	1.17609	fill_color=dpurple	chr1	6602770	6602797	0.60206	fill_color=dblue	chr1	6721793	6721820	1.4624	fill_color=dblue	chr1	7003905	7003932	1.20412	fill_color=dblue	chr1	6864500	6864527	0.69897	fill_color=dblue
chr1	6885250	6885277	2.13672	fill_color=dpurple	chr1	6615354	6615381	2.36173	fill_color=dpurple	chr1	6615354	6615381	2.08991	fill_color=dblue	chr1	6799432	6799459	1.20412	fill_color=dblue	chr1	7004092	7004119	0	fill_color=dblue	chr1	6868464	6868491	0.30103	fill_color=dblue
chr1	6885563	6885590	1.27875	fill_color=dpurple	chr1	6615404	6615431	0.30103	fill_color=dpurple	chr1	6631475	6631502	1.34242	fill_color=dblue	chr1	6801616	6801643	1.38021	fill_color=dblue	chr1	7004343	7004370	0.90309	fill_color=dblue	chr1	6880314	6880341	1.72428	fill_color=dblue
chr1	6941975	6942002	0	fill_color=dpurple	chr1	6631475	6631502	1.6721	fill_color=dpurple	chr1	6650315	6650342	0.954243	fill_color=dblue	chr1	6809327	6809354	1.36173	fill_color=dblue	chr1	7006181	7006208	2.06819	fill_color=dblue	chr1	6881561	6881588	1.60206	fill_color=dblue
chr1	6952713	6952740	0.69897	fill_color=dpurple	chr1	6650315	6650342	1.04139	fill_color=dpurple	chr1	6658627	6658654	1.4624	fill_color=dblue	chr1	6812353	6812380	1.41497	fill_color=dblue	chr1	7006679	7006706	2.20412	fill_color=dblue	chr1	6882469	6882496	1.83251	fill_color=dblue
chr1	6957470	6957497	1.44716	fill_color=dpurple	chr1	6658627	6658654	1.63347	fill_color=dpurple	chr1	6661322	6661349	1.25527	fill_color=dblue	chr1	6836500	6836527	0	fill_color=dblue	chr1	7006741	7006768	1.20412	fill_color=dblue	chr1	6882844	6882871	1.96848	fill_color=dblue
chr1	7003905	7003932	0	fill_color=dpurple	chr1	6661322	6661349	1.44716	fill_color=dpurple	chr1	6664099	6664126	1.27875	fill_color=dblue	chr1	6836800	6836827	1	fill_color=dblue	chr1	7008361	7008388	0.60206	fill_color=dblue	chr1	6883094	6883121	2.06819	fill_color=dblue
chr1	7004343	7004370	1.4624	fill_color=dpurple	chr1	6664099	6664126	1.69897	fill_color=dpurple	chr1	6667570	6667597	1.32222	fill_color=dblue	chr1	6837637	6837664	1.76343	fill_color=dblue	chr1	7014471	7014498	1.04139	fill_color=dblue	chr1	6883531	6883558	2.13033	fill_color=dblue
chr1	7006181	7006208	2.15534	fill_color=dpurple	chr1	6667570	6667597	1.54407	fill_color=dpurple	chr1	6719542	6719569	1.57978	fill_color=dblue	chr1	6843235	6843262	1.43136	fill_color=dblue	chr1	7015848	7015875	0.845098	fill_color=dblue	chr1	6885250	6885277	2.04139	fill_color=dblue
chr1	7006679	7006706	2.31387	fill_color=dpurple	chr1	6719542	6719569	1.78533	fill_color=dpurple	chr1	6721586	6721613	1.25527	fill_color=dblue	chr1	6844407	6844434	1.14613	fill_color=dblue	chr1	7016096	7016123	1.17609	fill_color=dblue	chr1	6885563	6885590	1.62325	fill_color=dblue
chr1	7006741	7006768	1.8451	fill_color=dpurple	chr1	6721586	6721613	1.64345	fill_color=dpurple	chr1	6721793	6721820	1.43136	fill_color=dblue	chr1	6853794	6853821	1.14613	fill_color=dblue	chr1	7016284	7016311	1.17609	fill_color=dblue	chr1	6941975	6942002	0.30103	fill_color=dblue
chr1	7008361	7008388	1.49136	fill_color=dpurple	chr1	6721793	6721820	1.69897	fill_color=dpurple	chr1	6765547	6765574	0	fill_color=dblue	chr1	6853825	6853852	1.63347	fill_color=dblue	chr1	7087047	7087074	0.90309	fill_color=dblue	chr1	6952713	6952740	0.60206	fill_color=dblue
chr1	7014471	7014498	1.30103	fill_color=dpurple	chr1	6799432	6799459	1.4624	fill_color=dpurple	chr1	6799432	6799459	1.25527	fill_color=dblue	chr1	6857580	6857607	0.954243	fill_color=dblue	chr1	7092394	7092421	0.30103	fill_color=dblue	chr1	6957470	6957497	0.778151	fill_color=dblue
chr1	7015848	7015875	1.25527	fill_color=dpurple	chr1	6801616	6801643	1.69897	fill_color=dpurple	chr1	6801616	6801643	1.43136	fill_color=dblue	chr1	6858630	6858657	1.54407	fill_color=dblue	chr1	7145774	7145801	0.778151	fill_color=dblue	chr1	7003842	7003869	0	fill_color=dblue
chr1	7016096	7016123	1.27875	fill_color=dpurple	chr1	6809327	6809354	1.5563	fill_color=dpurple	chr1	6809327	6809354	1.25527	fill_color=dblue	chr1	6864500	6864527	0.69897	fill_color=dblue	chr1	7146497	7146524	1.32222	fill_color=dblue	chr1	7003905	7003932	1.20412	fill_color=dblue
chr1	7016284	7016311	1	fill_color=dpurple	chr1	6812353	6812380	1.41497	fill_color=dpurple	chr1	6812353	6812380	1.25527	fill_color=dblue	chr1	6868464	6868491	0.90309	fill_color=dblue	chr1	7154738	7154765	1.83251	fill_color=dblue	chr1	7004343	7004370	1.17609	fill_color=dblue
chr1	7087047	7087074	1.27875	fill_color=dpurple	chr1	6836800	6836827	1.49136	fill_color=dpurple	chr1	6836800	6836827	1.30103	fill_color=dblue	chr1	6880314	6880341	1.716	fill_color=dblue	chr1	7158743	7158770	1.39794	fill_color=dblue	chr1	7006181	7006208	2.21748	fill_color=dblue
chr1	7092394	7092421	1.23045	fill_color=dpurple	chr1	6837637	6837664	2.03743	fill_color=dpurple	chr1	6837637	6837664	1.69897	fill_color=dblue	chr1	6881561	6881588	1.51851	fill_color=dblue	chr1	7166081	7166108	0.477121	fill_color=dblue	chr1	7006679	7006706	2.34439	fill_color=dblue
chr1	7145774	7145801	0	fill_color=dpurple	chr1	6843235	6843262	1.66276	fill_color=dpurple	chr1	6843235	6843262	1.43136	fill_color=dblue	chr1	6882032	6882059	1.69897	fill_color=dblue	chr1	7178435	7178462	1.27875	fill_color=dblue	chr1	7006741	7006768	1.61278	fill_color=dblue
chr1	7146497	7146524	0.845098	fill_color=dpurple	chr1	6844407	6844434	1.36173	fill_color=dpurple	chr1	6844407	6844434	0.954243	fill_color=dblue	chr1	6882220	6882247	1.66276	fill_color=dblue	chr1	7184550	7184577	1.34242	fill_color=dblue	chr1	7007862	7007889	0	fill_color=dblue
chr1	7154738	7154765	0.30103	fill_color=dpurple	chr1	6853794	6853821	1.38021	fill_color=dpurple	chr1	6853794	6853821	1.17609	fill_color=dblue	chr1	6882469	6882496	2.0086	fill_color=dblue	chr1	7186355	7186382	0.477121	fill_color=dblue	chr1	7008361	7008388	1.43136	fill_color=dblue
chr1	7158743	7158770	1.61278	fill_color=dpurple	chr1	6853825	6853852	1.86923	fill_color=dpurple	chr1	6853825	6853852	1.60206	fill_color=dblue	chr1	6882844	6882871	0	fill_color=dblue	chr1	7193269	7193296	0.845098	fill_color=dblue	chr1	7014471	7014498	1.34242	fill_color=dblue
chr1	7166081	7166108	0	fill_color=dpurple	chr1	6857580	6857607	1.53148	fill_color=dpurple	chr1	6857580	6857607	0.90309	fill_color=dblue	chr1	6883094	6883121	1.72428	fill_color=dblue	chr1	7194678	7194705	0.60206	fill_color=dblue	chr1	7015848	7015875	1.04139	fill_color=dblue
chr1	7178435	7178462	0	fill_color=dpurple	chr1	6858630	6858657	1.79934	fill_color=dpurple	chr1	6858630	6858657	1.43136	fill_color=dblue	chr1	6883531	6883558	1.69897	fill_color=dblue	chr1	7196402	7196429	1.25527	fill_color=dblue	chr1	7016096	7016123	1.32222	fill_color=dblue
chr1	7184550	7184577	1.50515	fill_color=dpurple	chr1	6864500	6864527	1.25527	fill_color=dpurple	chr1	6864500	6864527	1.11394	fill_color=dblue	chr1	6885250	6885277	1.60206	fill_color=dblue	chr1	7226856	7226883	1.5682	fill_color=dblue	chr1	7016284	7016311	1.41497	fill_color=dblue
chr1	7186355	7186382	0	fill_color=dpurple	chr1	6868464	6868491	0.845098	fill_color=dpurple	chr1	6868464	6868491	0.477121	fill_color=dblue	chr1	6885563	6885590	1.78533	fill_color=dblue	chr1	7309604	7309631	1.32222	fill_color=dblue	chr1	7087047	7087074	0.778151	fill_color=dblue
chr1	7193269	7193296	0.69897	fill_color=dpurple	chr1	6880314	6880341	1.95424	fill_color=dpurple	chr1	6880314	6880341	1.6721	fill_color=dblue	chr1	6941975	6942002	0.30103	fill_color=dblue	chr1	7315236	7315263	0.477121	fill_color=dblue	chr1	7092394	7092421	1.11394	fill_color=dblue
chr1	7194678	7194705	0	fill_color=dpurple	chr1	6881561	6881588	1.83251	fill_color=dpurple	chr1	6881561	6881588	1.54407	fill_color=dblue	chr1	6952713	6952740	1.14613	fill_color=dblue	chr1	7322411	7322438	0.60206	fill_color=dblue	chr1	7145774	7145801	0.477121	fill_color=dblue
chr1	7196402	7196429	1.50515	fill_color=dpurple	chr1	6882032	6882059	1.88081	fill_color=dpurple	chr1	6882032	6882059	1.63347	fill_color=dblue	chr1	6957470	6957497	1.14613	fill_color=dblue	chr1	7322737	7322764	1.14613	fill_color=dblue	chr1	7146497	7146524	0.90309	fill_color=dblue
chr1	7220107	7220134	0	fill_color=dpurple	chr1	6882220	6882247	2.03743	fill_color=dpurple	chr1	6882220	6882247	1.74819	fill_color=dblue	chr1	6964679	6964706	1.07918	fill_color=dblue	chr1	7329560	7329587	0	fill_color=dblue	chr1	7154738	7154765	1.27875	fill_color=dblue
chr1	7226856	7226883	0.60206	fill_color=dpurple	chr1	6882469	6882496	2.14922	fill_color=dpurple	chr1	6882469	6882496	1.92428	fill_color=dblue	chr1	7006679	7006706	0	fill_color=dblue	chr1	7338446	7338473	0.30103	fill_color=dblue	chr1	7158743	7158770	1.62325	fill_color=dblue
chr1	7309604	7309631	1.27875	fill_color=dpurple	chr1	6882844	6882871	0	fill_color=dpurple	chr1	6882844	6882871	0.477121	fill_color=dblue	chr1	7087047	7087074	1.76343	fill_color=dblue	chr1	7368591	7368618	0	fill_color=dblue	chr1	7166081	7166108	0.778151	fill_color=dblue
chr1	7315236	7315263	0	fill_color=dpurple	chr1	6883094	6883121	2.04532	fill_color=dpurple	chr1	6883094	6883121	1.82607	fill_color=dblue	chr1	7092394	7092421	0.60206	fill_color=dblue	chr1	7379915	7379942	0.954243	fill_color=dblue	chr1	7178435	7178462	0.778151	fill_color=dblue
chr1	7322411	7322438	1	fill_color=dpurple	chr1	6883531	6883558	1.88081	fill_color=dpurple	chr1	6883531	6883558	1.36173	fill_color=dblue	chr1	7145774	7145801	1.23045	fill_color=dblue	chr1	7380509	7380536	0.954243	fill_color=dblue	chr1	7184550	7184577	1.4624	fill_color=dblue
chr1	7322737	7322764	0.845098	fill_color=dpurple	chr1	6885250	6885277	2.02119	fill_color=dpurple	chr1	6885250	6885277	1.63347	fill_color=dblue	chr1	7146497	7146524	1.11394	fill_color=dblue	chr1	7383205	7383232	0.477121	fill_color=dblue	chr1	7186355	7186382	0.477121	fill_color=dblue
chr1	7329560	7329587	0.30103	fill_color=dpurple	chr1	6885563	6885590	2.00432	fill_color=dpurple	chr1	6885563	6885590	1.83251	fill_color=dblue	chr1	7152585	7152612	1.11394	fill_color=dblue	chr1	7387943	7387970	1.14613	fill_color=dblue	chr1	7193269	7193296	1.30103	fill_color=dblue
chr1	7338446	7338473	0.477121	fill_color=dpurple	chr1	6941975	6942002	0.90309	fill_color=dpurple	chr1	6941975	6942002	0.30103	fill_color=dblue	chr1	7154738	7154765	1.54407	fill_color=dblue	chr1	7489007	7489034	1.36173	fill_color=dblue	chr1	7194678	7194705	0.69897	fill_color=dblue
chr1	7379915	7379942	1	fill_color=dpurple	chr1	6952713	6952740	1.27875	fill_color=dpurple	chr1	6952713	6952740	0.69897	fill_color=dblue	chr1	7158743	7158770	1.43136	fill_color=dblue	chr1	7509744	7509771	0.477121	fill_color=dblue	chr1	7196402	7196429	1.57978	fill_color=dblue
chr1	7380509	7380536	1.59106	fill_color=dpurple	chr1	6957470	6957497	1.6902	fill_color=dpurple	chr1	6957470	6957497	1.14613	fill_color=dblue	chr1	7166081	7166108	1.6721	fill_color=dblue	chr1	7511209	7511236	1.63347	fill_color=dblue	chr1	7226856	7226883	1.32222	fill_color=dblue
chr1	7383205	7383232	0.30103	fill_color=dpurple	chr1	6964679	6964706	1.61278	fill_color=dpurple	chr1	6964679	6964706	1.04139	fill_color=dblue	chr1	7178435	7178462	1.11394	fill_color=dblue	chr1	7512053	7512080	0.778151	fill_color=dblue	chr1	7309604	7309631	1.27875	fill_color=dblue
chr1	7386588	7386615	0.477121	fill_color=dpurple	chr1	7006679	7006706	0	fill_color=dpurple	chr1	7004343	7004370	0	fill_color=dblue	chr1	7184550	7184577	1.6721	fill_color=dblue	chr1	7512097	7512124	0	fill_color=dblue	chr1	7315236	7315263	0.845098	fill_color=dblue
chr1	7387943	7387970	1.27875	fill_color=dpurple	chr1	7016096	7016123	0	fill_color=dpurple	chr1	7006181	7006208	0.30103	fill_color=dblue	chr1	7186355	7186382	0.845098	fill_color=dblue	chr1	7514118	7514145	1.716	fill_color=dblue	chr1	7322411	7322438	1.50515	fill_color=dblue
chr1	7489007	7489034	1.94939	fill_color=dpurple	chr1	7087047	7087074	1.90849	fill_color=dpurple	chr1	7087047	7087074	1.70757	fill_color=dblue	chr1	7193269	7193296	1.98227	fill_color=dblue	chr1	7515316	7515343	1.6721	fill_color=dblue	chr1	7322737	7322764	1.25527	fill_color=dblue
chr1	7509744	7509771	1.38021	fill_color=dpurple	chr1	7092394	7092421	0.60206	fill_color=dpurple	chr1	7092394	7092421	0.69897	fill_color=dblue	chr1	7194678	7194705	1.25527	fill_color=dblue	chr1	7527278	7527305	1.49136	fill_color=dblue	chr1	7329560	7329587	0	fill_color=dblue
chr1	7511209	7511236	2.41996	fill_color=dpurple	chr1	7145774	7145801	1.53148	fill_color=dpurple	chr1	7145774	7145801	1.38021	fill_color=dblue	chr1	7196402	7196429	1.51851	fill_color=dblue	chr1	7533011	7533038	0.954243	fill_color=dblue	chr1	7338446	7338473	0	fill_color=dblue
chr1	7512053	7512080	1	fill_color=dpurple	chr1	7146497	7146524	1.23045	fill_color=dpurple	chr1	7146497	7146524	1.14613	fill_color=dblue	chr1	7220107	7220134	0.90309	fill_color=dblue	chr1	7551394	7551421	0.30103	fill_color=dblue	chr1	7368591	7368618	0.60206	fill_color=dblue
chr1	7512097	7512124	1.23045	fill_color=dpurple	chr1	7152585	7152612	1.68124	fill_color=dpurple	chr1	7152585	7152612	1.43136	fill_color=dblue	chr1	7226856	7226883	1.47712	fill_color=dblue	chr1	7574959	7574986	0.69897	fill_color=dblue	chr1	7379915	7379942	0.845098	fill_color=dblue
chr1	7512273	7512300	0.69897	fill_color=dpurple	chr1	7154738	7154765	1.86332	fill_color=dpurple	chr1	7154738	7154765	1.39794	fill_color=dblue	chr1	7309604	7309631	1.23045	fill_color=dblue	chr1	7575269	7575296	1.5563	fill_color=dblue	chr1	7380509	7380536	1.11394	fill_color=dblue
chr1	7514118	7514145	1.54407	fill_color=dpurple	chr1	7158743	7158770	1.66276	fill_color=dpurple	chr1	7158743	7158770	1.53148	fill_color=dblue	chr1	7315236	7315263	1.30103	fill_color=dblue	chr1	7579928	7579955	0.845098	fill_color=dblue	chr1	7383205	7383232	0.477121	fill_color=dblue
chr1	7515316	7515343	0.845098	fill_color=dpurple	chr1	7166081	7166108	1.6902	fill_color=dpurple	chr1	7166081	7166108	1.62325	fill_color=dblue	chr1	7322411	7322438	1.57978	fill_color=dblue	chr1	7588313	7588340	0.477121	fill_color=dblue	chr1	7386588	7386615	0	fill_color=dblue
chr1	7527278	7527305	1.43136	fill_color=dpurple	chr1	7178435	7178462	1.34242	fill_color=dpurple	chr1	7178435	7178462	0.778151	fill_color=dblue	chr1	7322737	7322764	1.57978	fill_color=dblue	chr1	7592466	7592493	1.11394	fill_color=dblue	chr1	7387943	7387970	1.14613	fill_color=dblue
chr1	7551394	7551421	0.954243	fill_color=dpurple	chr1	7184550	7184577	2.02119	fill_color=dpurple	chr1	7184550	7184577	1.64345	fill_color=dblue	chr1	7338446	7338473	0.477121	fill_color=dblue	chr1	7593239	7593266	0.778151	fill_color=dblue	chr1	7489007	7489034	1.5563	fill_color=dblue
chr1	7575269	7575296	0.778151	fill_color=dpurple	chr1	7186355	7186382	1.62325	fill_color=dpurple	chr1	7186355	7186382	1.14613	fill_color=dblue	chr1	7368591	7368618	0.477121	fill_color=dblue	chr1	7596586	7596613	0.778151	fill_color=dblue	chr1	7509744	7509771	0.60206	fill_color=dblue
chr1	7579928	7579955	1.27875	fill_color=dpurple	chr1	7193269	7193296	2.17026	fill_color=dpurple	chr1	7193269	7193296	1.94939	fill_color=dblue	chr1	7379915	7379942	1.11394	fill_color=dblue	chr1	7596971	7596998	0.477121	fill_color=dblue	chr1	7511209	7511236	1.47712	fill_color=dblue
chr1	7588313	7588340	1.23045	fill_color=dpurple	chr1	7194678	7194705	1.53148	fill_color=dpurple	chr1	7194678	7194705	1.4624	fill_color=dblue	chr1	7380509	7380536	1.57978	fill_color=dblue	chr1	7597390	7597417	1.6902	fill_color=dblue	chr1	7512053	7512080	0.60206	fill_color=dblue
chr1	7592466	7592493	1.50515	fill_color=dpurple	chr1	7196402	7196429	1.88081	fill_color=dpurple	chr1	7196402	7196429	1.49136	fill_color=dblue	chr1	7383205	7383232	0	fill_color=dblue	chr1	7598789	7598816	1.25527	fill_color=dblue	chr1	7512097	7512124	0.477121	fill_color=dblue
chr1	7593239	7593266	1.4624	fill_color=dpurple	chr1	7220107	7220134	1.30103	fill_color=dpurple	chr1	7202788	7202815	0	fill_color=dblue	chr1	7386588	7386615	0.60206	fill_color=dblue	chr1	7599671	7599698	1.36173	fill_color=dblue	chr1	7514118	7514145	0.954243	fill_color=dblue
chr1	7596586	7596613	0	fill_color=dpurple	chr1	7226856	7226883	1.81954	fill_color=dpurple	chr1	7220107	7220134	0.60206	fill_color=dblue	chr1	7387943	7387970	0.60206	fill_color=dblue	chr1	7609396	7609423	0.477121	fill_color=dblue	chr1	7515316	7515343	1.39794	fill_color=dblue
chr1	7596971	7596998	1.20412	fill_color=dpurple	chr1	7309604	7309631	1.54407	fill_color=dpurple	chr1	7226856	7226883	1.53148	fill_color=dblue	chr1	7489007	7489034	1.74819	fill_color=dblue	chr1	7618500	7618527	0.778151	fill_color=dblue	chr1	7527278	7527305	1.60206	fill_color=dblue
chr1	7597390	7597417	0.845098	fill_color=dpurple	chr1	7315236	7315263	1.49136	fill_color=dpurple	chr1	7309604	7309631	1	fill_color=dblue	chr1	7490707	7490734	0.30103	fill_color=dblue	chr1	7630311	7630338	1.59106	fill_color=dblue	chr1	7533011	7533038	0.69897	fill_color=dblue
chr1	7598789	7598816	1.5563	fill_color=dpurple	chr1	7322411	7322438	2.0607	fill_color=dpurple	chr1	7315236	7315263	1.11394	fill_color=dblue	chr1	7509744	7509771	1.4624	fill_color=dblue	chr1	7630938	7630965	1.17609	fill_color=dblue	chr1	7537654	7537681	0.60206	fill_color=dblue
chr1	7599671	7599698	1.39794	fill_color=dpurple	chr1	7322737	7322764	1.85126	fill_color=dpurple	chr1	7322411	7322438	1.5682	fill_color=dblue	chr1	7511209	7511236	1.38021	fill_color=dblue	chr1	7631278	7631305	1.93952	fill_color=dblue	chr1	7551394	7551421	0.477121	fill_color=dblue
chr1	7609396	7609423	0.845098	fill_color=dpurple	chr1	7338446	7338473	0.69897	fill_color=dpurple	chr1	7322737	7322764	1.5682	fill_color=dblue	chr1	7512053	7512080	1.17609	fill_color=dblue	chr1	7635324	7635351	1.14613	fill_color=dblue	chr1	7574959	7574986	0.69897	fill_color=dblue
chr1	7618500	7618527	0.778151	fill_color=dpurple	chr1	7368591	7368618	0.90309	fill_color=dpurple	chr1	7338446	7338473	0.60206	fill_color=dblue	chr1	7512097	7512124	1.20412	fill_color=dblue	chr1	7635908	7635935	1.17609	fill_color=dblue	chr1	7575269	7575296	1.04139	fill_color=dblue
chr1	7630311	7630338	1.47712	fill_color=dpurple	chr1	7379915	7379942	1.34242	fill_color=dpurple	chr1	7368591	7368618	0.69897	fill_color=dblue	chr1	7512273	7512300	0.60206	fill_color=dblue	chr1	7641258	7641285	0.30103	fill_color=dblue	chr1	7579928	7579955	0.30103	fill_color=dblue
chr1	7630938	7630965	1.38021	fill_color=dpurple	chr1	7380509	7380536	1.86923	fill_color=dpurple	chr1	7379915	7379942	1	fill_color=dblue	chr1	7514118	7514145	1.91908	fill_color=dblue	chr1	7642064	7642091	0.30103	fill_color=dblue	chr1	7588313	7588340	1.17609	fill_color=dblue
chr1	7631278	7631305	2.23805	fill_color=dpurple	chr1	7383205	7383232	0.60206	fill_color=dpurple	chr1	7380509	7380536	1.59106	fill_color=dblue	chr1	7515316	7515343	1.11394	fill_color=dblue	chr1	7653514	7653541	1.716	fill_color=dblue	chr1	7592466	7592493	1.41497	fill_color=dblue
chr1	7635324	7635351	1.34242	fill_color=dpurple	chr1	7386588	7386615	1.07918	fill_color=dpurple	chr1	7383205	7383232	0.30103	fill_color=dblue	chr1	7533011	7533038	0.60206	fill_color=dblue	chr1	7667598	7667625	1.25527	fill_color=dblue	chr1	7593239	7593266	0.90309	fill_color=dblue
chr1	7635908	7635935	1.76343	fill_color=dpurple	chr1	7387943	7387970	1.07918	fill_color=dpurple	chr1	7386588	7386615	1	fill_color=dblue	chr1	7551394	7551421	1.43136	fill_color=dblue	chr1	7684958	7684985	1.77815	fill_color=dblue	chr1	7596586	7596613	0.477121	fill_color=dblue
chr1	7641258	7641285	0.778151	fill_color=dpurple	chr1	7489007	7489034	2.0086	fill_color=dpurple	chr1	7387943	7387970	0.477121	fill_color=dblue	chr1	7574959	7574986	1.04139	fill_color=dblue	chr1	7713951	7713978	0.30103	fill_color=dblue	chr1	7596971	7596998	0.954243	fill_color=dblue
chr1	7642064	7642091	1.25527	fill_color=dpurple	chr1	7490707	7490734	0.60206	fill_color=dpurple	chr1	7489007	7489034	1.77815	fill_color=dblue	chr1	7575269	7575296	1.72428	fill_color=dblue	chr1	7716742	7716769	1.07918	fill_color=dblue	chr1	7597390	7597417	1.47712	fill_color=dblue
chr1	7653514	7653541	1.81291	fill_color=dpurple	chr1	7509744	7509771	1.6902	fill_color=dpurple	chr1	7490707	7490734	0.30103	fill_color=dblue	chr1	7579928	7579955	0.60206	fill_color=dblue	chr1	7745613	7745640	1.49136	fill_color=dblue	chr1	7598789	7598816	1.50515	fill_color=dblue
chr1	7667598	7667625	1.79934	fill_color=dpurple	chr1	7511209	7511236	1.86332	fill_color=dpurple	chr1	7509744	7509771	1.53148	fill_color=dblue	chr1	7588313	7588340	1.61278	fill_color=dblue	chr1	7748477	7748504	1.04139	fill_color=dblue	chr1	7599671	7599698	1.34242	fill_color=dblue
chr1	7684958	7684985	1.65321	fill_color=dpurple	chr1	7512053	7512080	1.38021	fill_color=dpurple	chr1	7511209	7511236	1.4624	fill_color=dblue	chr1	7592466	7592493	1.32222	fill_color=dblue	chr1	7749046	7749073	0.845098	fill_color=dblue	chr1	7609396	7609423	0.477121	fill_color=dblue
chr1	7713951	7713978	0.69897	fill_color=dpurple	chr1	7512097	7512124	1.27875	fill_color=dpurple	chr1	7512053	7512080	1.07918	fill_color=dblue	chr1	7593239	7593266	1.47712	fill_color=dblue	chr1	7752824	7752851	0.60206	fill_color=dblue	chr1	7618500	7618527	0.954243	fill_color=dblue
chr1	7716742	7716769	0	fill_color=dpurple	chr1	7512273	7512300	0.845098	fill_color=dpurple	chr1	7512097	7512124	1.23045	fill_color=dblue	chr1	7596586	7596613	0.954243	fill_color=dblue	chr1	7755512	7755539	1.04139	fill_color=dblue	chr1	7630311	7630338	1.27875	fill_color=dblue
chr1	7717021	7717048	1.11394	fill_color=dpurple	chr1	7514118	7514145	2.08636	fill_color=dpurple	chr1	7512273	7512300	0.477121	fill_color=dblue	chr1	7596971	7596998	1.04139	fill_color=dblue	chr1	7755778	7755805	1.07918	fill_color=dblue	chr1	7630938	7630965	1.30103	fill_color=dblue
chr1	7745613	7745640	0.30103	fill_color=dpurple	chr1	7515316	7515343	1.14613	fill_color=dpurple	chr1	7514118	7514145	1.88081	fill_color=dblue	chr1	7597390	7597417	1.91381	fill_color=dblue	chr1	7755854	7755881	0.845098	fill_color=dblue	chr1	7631278	7631305	2.07555	fill_color=dblue
chr1	7748477	7748504	0.30103	fill_color=dpurple	chr1	7527278	7527305	0	fill_color=dpurple	chr1	7515316	7515343	1	fill_color=dblue	chr1	7598789	7598816	1.41497	fill_color=dblue	chr1	7756310	7756337	0.69897	fill_color=dblue	chr1	7635324	7635351	1.17609	fill_color=dblue
chr1	7749046	7749073	1	fill_color=dpurple	chr1	7533011	7533038	1.11394	fill_color=dpurple	chr1	7533011	7533038	1	fill_color=dblue	chr1	7599671	7599698	1.61278	fill_color=dblue	chr1	7756348	7756375	0.778151	fill_color=dblue	chr1	7635908	7635935	1.49136	fill_color=dblue
chr1	7752824	7752851	0.477121	fill_color=dpurple	chr1	7551394	7551421	1.27875	fill_color=dpurple	chr1	7551394	7551421	1.14613	fill_color=dblue	chr1	7609396	7609423	1.73239	fill_color=dblue	chr1	7757479	7757506	0.30103	fill_color=dblue	chr1	7641258	7641285	1.27875	fill_color=dblue
chr1	7755512	7755539	0.477121	fill_color=dpurple	chr1	7574959	7574986	1.41497	fill_color=dpurple	chr1	7574959	7574986	1.11394	fill_color=dblue	chr1	7618500	7618527	0.30103	fill_color=dblue	chr1	7761037	7761064	1.20412	fill_color=dblue	chr1	7642064	7642091	0	fill_color=dblue
chr1	7755778	7755805	1	fill_color=dpurple	chr1	7575269	7575296	2.10721	fill_color=dpurple	chr1	7575269	7575296	1.73239	fill_color=dblue	chr1	7630311	7630338	0.30103	fill_color=dblue	chr1	7763456	7763483	0.778151	fill_color=dblue	chr1	7653514	7653541	1.53148	fill_color=dblue
chr1	7755854	7755881	0.778151	fill_color=dpurple	chr1	7579928	7579955	1.27875	fill_color=dpurple	chr1	7579928	7579955	0.90309	fill_color=dblue	chr1	7630631	7630658	1.32222	fill_color=dblue	chr1	7786853	7786880	1.94939	fill_color=dblue	chr1	7667598	7667625	1.11394	fill_color=dblue
chr1	7756310	7756337	0.69897	fill_color=dpurple	chr1	7588313	7588340	1.81954	fill_color=dpurple	chr1	7588313	7588340	1.54407	fill_color=dblue	chr1	7630938	7630965	1.75587	fill_color=dblue	chr1	7792997	7793024	0.60206	fill_color=dblue	chr1	7684958	7684985	1.85126	fill_color=dblue
chr1	7756348	7756375	0.69897	fill_color=dpurple	chr1	7592466	7592493	1.64345	fill_color=dpurple	chr1	7592466	7592493	1.23045	fill_color=dblue	chr1	7631278	7631305	1.53148	fill_color=dblue	chr1	7812283	7812310	1.36173	fill_color=dblue	chr1	7716742	7716769	1	fill_color=dblue
chr1	7761037	7761064	1.04139	fill_color=dpurple	chr1	7593239	7593266	1.86332	fill_color=dpurple	chr1	7593239	7593266	1.66276	fill_color=dblue	chr1	7635324	7635351	1.53148	fill_color=dblue	chr1	7817189	7817216	1.04139	fill_color=dblue	chr1	7717021	7717048	0.954243	fill_color=dblue
chr1	7763456	7763483	1.53148	fill_color=dpurple	chr1	7596586	7596613	1.17609	fill_color=dpurple	chr1	7596586	7596613	0.845098	fill_color=dblue	chr1	7635908	7635935	1.32222	fill_color=dblue	chr1	7822436	7822463	2.10037	fill_color=dblue	chr1	7745613	7745640	1.17609	fill_color=dblue
chr1	7786853	7786880	2.07555	fill_color=dpurple	chr1	7596971	7596998	1.34242	fill_color=dpurple	chr1	7596971	7596998	1.25527	fill_color=dblue	chr1	7641258	7641285	1.62325	fill_color=dblue	chr1	7822584	7822611	1.85733	fill_color=dblue	chr1	7748477	7748504	0.845098	fill_color=dblue
chr1	7792997	7793024	0.778151	fill_color=dpurple	chr1	7597390	7597417	2.19866	fill_color=dpurple	chr1	7597390	7597417	1.95904	fill_color=dblue	chr1	7642064	7642091	0.778151	fill_color=dblue	chr1	7822658	7822685	2.03743	fill_color=dblue	chr1	7749046	7749073	0.60206	fill_color=dblue
chr1	7812283	7812310	1.30103	fill_color=dpurple	chr1	7598789	7598816	1.73239	fill_color=dpurple	chr1	7598789	7598816	1.41497	fill_color=dblue	chr1	7653514	7653541	1.41497	fill_color=dblue	chr1	7840184	7840211	0	fill_color=dblue	chr1	7752824	7752851	1.20412	fill_color=dblue
chr1	7817189	7817216	1.36173	fill_color=dpurple	chr1	7599671	7599698	1.82607	fill_color=dpurple	chr1	7599671	7599698	1.54407	fill_color=dblue	chr1	7667598	7667625	1.4624	fill_color=dblue	chr1	7845053	7845080	0.845098	fill_color=dblue	chr1	7755512	7755539	0.845098	fill_color=dblue
chr1	7822436	7822463	1.716	fill_color=dpurple	chr1	7609396	7609423	1.79934	fill_color=dpurple	chr1	7609396	7609423	1.70757	fill_color=dblue	chr1	7684958	7684985	1.74819	fill_color=dblue	chr1	7847741	7847768	1.36173	fill_color=dblue	chr1	7755778	7755805	1.04139	fill_color=dblue
chr1	7822584	7822611	0.90309	fill_color=dpurple	chr1	7618500	7618527	0	fill_color=dpurple	chr1	7618500	7618527	0	fill_color=dblue	chr1	7713951	7713978	1.38021	fill_color=dblue	chr1	7849151	7849178	1.04139	fill_color=dblue	chr1	7755854	7755881	0.69897	fill_color=dblue
chr1	7822658	7822685	1.72428	fill_color=dpurple	chr1	7630311	7630338	1.04139	fill_color=dpurple	chr1	7630311	7630338	0.60206	fill_color=dblue	chr1	7717021	7717048	1.36173	fill_color=dblue	chr1	7853951	7853978	1.69897	fill_color=dblue	chr1	7756310	7756337	0.69897	fill_color=dblue
chr1	7840184	7840211	1.07918	fill_color=dpurple	chr1	7630631	7630658	1.63347	fill_color=dpurple	chr1	7630631	7630658	1.25527	fill_color=dblue	chr1	7745613	7745640	1.41497	fill_color=dblue	chr1	7866541	7866568	1	fill_color=dblue	chr1	7756348	7756375	0.954243	fill_color=dblue
chr1	7847741	7847768	1.47712	fill_color=dpurple	chr1	7630938	7630965	1.93952	fill_color=dpurple	chr1	7630938	7630965	1.716	fill_color=dblue	chr1	7748477	7748504	0.60206	fill_color=dblue	chr1	7869752	7869779	1.83885	fill_color=dblue	chr1	7757479	7757506	0.69897	fill_color=dblue
chr1	7849151	7849178	1.716	fill_color=dpurple	chr1	7631278	7631305	1.79239	fill_color=dpurple	chr1	7631278	7631305	1.50515	fill_color=dblue	chr1	7749046	7749073	1.44716	fill_color=dblue	chr1	7882591	7882618	1.17609	fill_color=dblue	chr1	7761037	7761064	1.34242	fill_color=dblue
chr1	7853951	7853978	1.47712	fill_color=dpurple	chr1	7635324	7635351	1.77815	fill_color=dpurple	chr1	7635324	7635351	1.39794	fill_color=dblue	chr1	7752824	7752851	1.61278	fill_color=dblue	chr1	7886749	7886776	0	fill_color=dblue	chr1	7763456	7763483	1.04139	fill_color=dblue
chr1	7866541	7866568	1.75587	fill_color=dpurple	chr1	7635908	7635935	1.54407	fill_color=dpurple	chr1	7635908	7635935	1.36173	fill_color=dblue	chr1	7755512	7755539	1.34242	fill_color=dblue	chr1	7889371	7889398	0.778151	fill_color=dblue	chr1	7786853	7786880	1.78533	fill_color=dblue
chr1	7869752	7869779	1.04139	fill_color=dpurple	chr1	7641258	7641285	1.86923	fill_color=dpurple	chr1	7641258	7641285	1.70757	fill_color=dblue	chr1	7755778	7755805	0.954243	fill_color=dblue	chr1	7892143	7892170	1.5563	fill_color=dblue	chr1	7792997	7793024	0	fill_color=dblue
chr1	7882591	7882618	1.5563	fill_color=dpurple	chr1	7642064	7642091	1.04139	fill_color=dpurple	chr1	7642064	7642091	0.477121	fill_color=dblue	chr1	7755854	7755881	1.11394	fill_color=dblue	chr1	7893135	7893162	0.69897	fill_color=dblue	chr1	7812283	7812310	1.34242	fill_color=dblue
chr1	7886749	7886776	1.54407	fill_color=dpurple	chr1	7653514	7653541	1.60206	fill_color=dpurple	chr1	7653514	7653541	1.49136	fill_color=dblue	chr1	7756310	7756337	1.23045	fill_color=dblue	chr1	7899556	7899583	1	fill_color=dblue	chr1	7817189	7817216	1.38021	fill_color=dblue
chr1	7889371	7889398	0.477121	fill_color=dpurple	chr1	7667598	7667625	1.51851	fill_color=dpurple	chr1	7667598	7667625	1.53148	fill_color=dblue	chr1	7756348	7756375	1.27875	fill_color=dblue	chr1	7900915	7900942	0.69897	fill_color=dblue	chr1	7822436	7822463	2.01284	fill_color=dblue
chr1	7892143	7892170	1.32222	fill_color=dpurple	chr1	7684958	7684985	2.03342	fill_color=dpurple	chr1	7684958	7684985	1.77815	fill_color=dblue	chr1	7757479	7757506	0.477121	fill_color=dblue	chr1	7904192	7904219	0.90309	fill_color=dblue	chr1	7822584	7822611	1.53148	fill_color=dblue
chr1	7893135	7893162	1.5563	fill_color=dpurple	chr1	7713951	7713978	1.6902	fill_color=dpurple	chr1	7713951	7713978	1.54407	fill_color=dblue	chr1	7761037	7761064	1.53148	fill_color=dblue	chr1	7904332	7904359	0.778151	fill_color=dblue	chr1	7822658	7822685	2.00432	fill_color=dblue
chr1	7899556	7899583	0	fill_color=dpurple	chr1	7717021	7717048	1.38021	fill_color=dpurple	chr1	7717021	7717048	1.27875	fill_color=dblue	chr1	7763456	7763483	1.59106	fill_color=dblue	chr1	7906132	7906159	0.69897	fill_color=dblue	chr1	7840184	7840211	1.20412	fill_color=dblue
chr1	7900915	7900942	1.23045	fill_color=dpurple	chr1	7745613	7745640	1.6721	fill_color=dpurple	chr1	7745613	7745640	1.34242	fill_color=dblue	chr1	7769934	7769961	1.11394	fill_color=dblue	chr1	7928429	7928456	1.11394	fill_color=dblue	chr1	7845053	7845080	0	fill_color=dblue
chr1	7904192	7904219	0.90309	fill_color=dpurple	chr1	7748477	7748504	0.477121	fill_color=dpurple	chr1	7749046	7749073	1.44716	fill_color=dblue	chr1	7786853	7786880	1.81291	fill_color=dblue	chr1	7958942	7958969	0.477121	fill_color=dblue	chr1	7847741	7847768	1.47712	fill_color=dblue
chr1	7904332	7904359	1.04139	fill_color=dpurple	chr1	7749046	7749073	1.41497	fill_color=dpurple	chr1	7752824	7752851	1.62325	fill_color=dblue	chr1	7792997	7793024	1.63347	fill_color=dblue	chr1	7959154	7959181	1.04139	fill_color=dblue	chr1	7849151	7849178	1.54407	fill_color=dblue
chr1	7928429	7928456	1.41497	fill_color=dpurple	chr1	7752824	7752851	1.81954	fill_color=dpurple	chr1	7755512	7755539	1.17609	fill_color=dblue	chr1	7812283	7812310	1.34242	fill_color=dblue	chr1	7959839	7959866	1.77085	fill_color=dblue	chr1	7853951	7853978	1.41497	fill_color=dblue
chr1	7959154	7959181	1	fill_color=dpurple	chr1	7755512	7755539	1.36173	fill_color=dpurple	chr1	7755778	7755805	1.11394	fill_color=dblue	chr1	7817189	7817216	1.5682	fill_color=dblue	chr1	7962787	7962814	1.17609	fill_color=dblue	chr1	7866541	7866568	0.954243	fill_color=dblue
chr1	7959839	7959866	1.79239	fill_color=dpurple	chr1	7755778	7755805	1.23045	fill_color=dpurple	chr1	7755854	7755881	1.14613	fill_color=dblue	chr1	7822436	7822463	2.13672	fill_color=dblue	chr1	7978891	7978918	1.17609	fill_color=dblue	chr1	7869752	7869779	1.41497	fill_color=dblue
chr1	7962787	7962814	1.43136	fill_color=dpurple	chr1	7755854	7755881	1.44716	fill_color=dpurple	chr1	7756310	7756337	1.30103	fill_color=dblue	chr1	7822584	7822611	1.36173	fill_color=dblue	chr1	7984333	7984360	1.11394	fill_color=dblue	chr1	7882591	7882618	1.36173	fill_color=dblue
chr1	7978891	7978918	1.20412	fill_color=dpurple	chr1	7756310	7756337	1.38021	fill_color=dpurple	chr1	7756348	7756375	1.25527	fill_color=dblue	chr1	7822658	7822685	2.1038	fill_color=dblue	chr1	7985293	7985320	1.50515	fill_color=dblue	chr1	7886749	7886776	0.30103	fill_color=dblue
chr1	7984333	7984360	0.778151	fill_color=dpurple	chr1	7756348	7756375	1.57978	fill_color=dpurple	chr1	7757479	7757506	0.60206	fill_color=dblue	chr1	7840184	7840211	1.27875	fill_color=dblue	chr1	7987362	7987389	0.90309	fill_color=dblue	chr1	7889371	7889398	0.845098	fill_color=dblue
chr1	7985293	7985320	1.39794	fill_color=dpurple	chr1	7757479	7757506	1.11394	fill_color=dpurple	chr1	7761037	7761064	1.50515	fill_color=dblue	chr1	7845053	7845080	1.30103	fill_color=dblue	chr1	7989539	7989566	0	fill_color=dblue	chr1	7892143	7892170	1.04139	fill_color=dblue
chr1	7987362	7987389	1.39794	fill_color=dpurple	chr1	7761037	7761064	1.72428	fill_color=dpurple	chr1	7763456	7763483	1.68124	fill_color=dblue	chr1	7847741	7847768	1.63347	fill_color=dblue	chr1	7998063	7998090	1.4624	fill_color=dblue	chr1	7893135	7893162	1.14613	fill_color=dblue
chr1	7989539	7989566	0.30103	fill_color=dpurple	chr1	7763456	7763483	1.81291	fill_color=dpurple	chr1	7769934	7769961	1.11394	fill_color=dblue	chr1	7849151	7849178	1.38021	fill_color=dblue	chr1	8005142	8005169	0.477121	fill_color=dblue	chr1	7899556	7899583	0.90309	fill_color=dblue
chr1	7998063	7998090	0.477121	fill_color=dpurple	chr1	7769934	7769961	1.30103	fill_color=dpurple	chr1	7786853	7786880	1.74819	fill_color=dblue	chr1	7853951	7853978	1.23045	fill_color=dblue	chr1	8010558	8010585	1.38021	fill_color=dblue	chr1	7900915	7900942	0.69897	fill_color=dblue
chr1	8005142	8005169	0	fill_color=dpurple	chr1	7786853	7786880	2.13988	fill_color=dpurple	chr1	7792997	7793024	1.57978	fill_color=dblue	chr1	7866541	7866568	1.92942	fill_color=dblue	chr1	8013814	8013841	1.72428	fill_color=dblue	chr1	7904192	7904219	1.07918	fill_color=dblue
chr1	8010558	8010585	0	fill_color=dpurple	chr1	7792997	7793024	1.90309	fill_color=dpurple	chr1	7807303	7807330	0	fill_color=dblue	chr1	7869752	7869779	1.32222	fill_color=dblue	chr1	8015538	8015565	1.87506	fill_color=dblue	chr1	7904332	7904359	0.69897	fill_color=dblue
chr1	8013814	8013841	0.60206	fill_color=dpurple	chr1	7807303	7807330	0.30103	fill_color=dpurple	chr1	7812283	7812310	1.11394	fill_color=dblue	chr1	7882591	7882618	1.4624	fill_color=dblue	chr1	8016187	8016214	1.70757	fill_color=dblue	chr1	7906132	7906159	0.477121	fill_color=dblue
chr1	8015538	8015565	1.96379	fill_color=dpurple	chr1	7812283	7812310	1.5563	fill_color=dpurple	chr1	7817189	7817216	1.53148	fill_color=dblue	chr1	7886749	7886776	0.90309	fill_color=dblue	chr1	8016579	8016606	1.43136	fill_color=dblue	chr1	7928429	7928456	0.778151	fill_color=dblue
chr1	8016187	8016214	1.27875	fill_color=dpurple	chr1	7817189	7817216	1.79239	fill_color=dpurple	chr1	7822436	7822463	2.08279	fill_color=dblue	chr1	7889371	7889398	1.07918	fill_color=dblue	chr1	8017259	8017286	0.60206	fill_color=dblue	chr1	7958942	7958969	0	fill_color=dblue
chr1	8016579	8016606	1.27875	fill_color=dpurple	chr1	7822436	7822463	2.26007	fill_color=dpurple	chr1	7822584	7822611	1.43136	fill_color=dblue	chr1	7892143	7892170	1.17609	fill_color=dblue	chr1	8023382	8023409	0.477121	fill_color=dblue	chr1	7959154	7959181	0.954243	fill_color=dblue
chr1	8017259	8017286	0.845098	fill_color=dpurple	chr1	7822584	7822611	1.86923	fill_color=dpurple	chr1	7822658	7822685	2.12057	fill_color=dblue	chr1	7893135	7893162	0.954243	fill_color=dblue	chr1	8036088	8036115	1.4624	fill_color=dblue	chr1	7959839	7959866	1.64345	fill_color=dblue
chr1	8023382	8023409	0.30103	fill_color=dpurple	chr1	7822658	7822685	2.35025	fill_color=dpurple	chr1	7840184	7840211	1.30103	fill_color=dblue	chr1	7899556	7899583	0.69897	fill_color=dblue	chr1	8036870	8036897	1.17609	fill_color=dblue	chr1	7978891	7978918	1.11394	fill_color=dblue
chr1	8036088	8036115	1.07918	fill_color=dpurple	chr1	7840184	7840211	1.14613	fill_color=dpurple	chr1	7845053	7845080	0.778151	fill_color=dblue	chr1	7900915	7900942	0.90309	fill_color=dblue	chr1	8046059	8046086	0.477121	fill_color=dblue	chr1	7984333	7984360	0.778151	fill_color=dblue
chr1	8036870	8036897	1.32222	fill_color=dpurple	chr1	7845053	7845080	1.32222	fill_color=dpurple	chr1	7847741	7847768	1.51851	fill_color=dblue	chr1	7904192	7904219	1.30103	fill_color=dblue	chr1	8048778	8048805	0.69897	fill_color=dblue	chr1	7985293	7985320	1.36173	fill_color=dblue
chr1	8043328	8043355	1.5563	fill_color=dpurple	chr1	7847741	7847768	1.73239	fill_color=dpurple	chr1	7849151	7849178	1.36173	fill_color=dblue	chr1	7904332	7904359	0.90309	fill_color=dblue	chr1	8049613	8049640	0.778151	fill_color=dblue	chr1	7987362	7987389	1.20412	fill_color=dblue
chr1	8046059	8046086	0.60206	fill_color=dpurple	chr1	7849151	7849178	1.43136	fill_color=dpurple	chr1	7853951	7853978	1.11394	fill_color=dblue	chr1	7906132	7906159	0.90309	fill_color=dblue	chr1	8061349	8061376	0.90309	fill_color=dblue	chr1	7989539	7989566	0.90309	fill_color=dblue
chr1	8048778	8048805	1.04139	fill_color=dpurple	chr1	7853951	7853978	1.04139	fill_color=dpurple	chr1	7866541	7866568	2.05308	fill_color=dblue	chr1	7928429	7928456	1.54407	fill_color=dblue	chr1	8067467	8067494	1.73239	fill_color=dblue	chr1	7998063	7998090	1.32222	fill_color=dblue
chr1	8049613	8049640	0.778151	fill_color=dpurple	chr1	7866541	7866568	2.1038	fill_color=dpurple	chr1	7869752	7869779	1.20412	fill_color=dblue	chr1	7958942	7958969	1.25527	fill_color=dblue	chr1	8069516	8069543	0.60206	fill_color=dblue	chr1	8005142	8005169	0.845098	fill_color=dblue
chr1	8061349	8061376	0.954243	fill_color=dpurple	chr1	7869752	7869779	1.53148	fill_color=dpurple	chr1	7882591	7882618	1.5682	fill_color=dblue	chr1	7959154	7959181	1.32222	fill_color=dblue	chr1	8082789	8082816	0.69897	fill_color=dblue	chr1	8010558	8010585	1.04139	fill_color=dblue
chr1	8067467	8067494	1.72428	fill_color=dpurple	chr1	7882591	7882618	1.74819	fill_color=dpurple	chr1	7886749	7886776	0.954243	fill_color=dblue	chr1	7959839	7959866	1.14613	fill_color=dblue	chr1	8086431	8086458	1.54407	fill_color=dblue	chr1	8013814	8013841	0	fill_color=dblue
chr1	8069516	8069543	1.25527	fill_color=dpurple	chr1	7886749	7886776	0.954243	fill_color=dpurple	chr1	7889371	7889398	1.20412	fill_color=dblue	chr1	7962787	7962814	0.778151	fill_color=dblue	chr1	8091068	8091095	0.954243	fill_color=dblue	chr1	8015538	8015565	1.93952	fill_color=dblue
chr1	8082789	8082816	0.60206	fill_color=dpurple	chr1	7889371	7889398	1.43136	fill_color=dpurple	chr1	7892143	7892170	1.32222	fill_color=dblue	chr1	7978891	7978918	1.23045	fill_color=dblue	chr1	8095317	8095344	0	fill_color=dblue	chr1	8016187	8016214	1.53148	fill_color=dblue
chr1	8086431	8086458	1.86332	fill_color=dpurple	chr1	7892143	7892170	1.63347	fill_color=dpurple	chr1	7893135	7893162	1.20412	fill_color=dblue	chr1	7984333	7984360	0.90309	fill_color=dblue	chr1	8095391	8095418	0.477121	fill_color=dblue	chr1	8016579	8016606	1.43136	fill_color=dblue
chr1	8091068	8091095	0.90309	fill_color=dpurple	chr1	7893135	7893162	1.04139	fill_color=dpurple	chr1	7899556	7899583	0.69897	fill_color=dblue	chr1	7985293	7985320	1.69897	fill_color=dblue	chr1	8099561	8099588	0.30103	fill_color=dblue	chr1	8017259	8017286	1.07918	fill_color=dblue
chr1	8095391	8095418	0	fill_color=dpurple	chr1	7899556	7899583	0.90309	fill_color=dpurple	chr1	7900915	7900942	1.07918	fill_color=dblue	chr1	7987362	7987389	1.04139	fill_color=dblue	chr1	8103906	8103933	1.17609	fill_color=dblue	chr1	8023382	8023409	0.60206	fill_color=dblue
chr1	8099561	8099588	0	fill_color=dpurple	chr1	7900915	7900942	1.36173	fill_color=dpurple	chr1	7904192	7904219	1.14613	fill_color=dblue	chr1	7989539	7989566	1.14613	fill_color=dblue	chr1	8106061	8106088	1.07918	fill_color=dblue	chr1	8036088	8036115	1.47712	fill_color=dblue
chr1	8103906	8103933	1.4624	fill_color=dpurple	chr1	7904192	7904219	1.59106	fill_color=dpurple	chr1	7904332	7904359	1.11394	fill_color=dblue	chr1	7998063	7998090	1.04139	fill_color=dblue	chr1	8125083	8125110	0.60206	fill_color=dblue	chr1	8036870	8036897	1.07918	fill_color=dblue
chr1	8106061	8106088	1.74819	fill_color=dpurple	chr1	7904332	7904359	1.34242	fill_color=dpurple	chr1	7906132	7906159	0.477121	fill_color=dblue	chr1	8005142	8005169	0.60206	fill_color=dblue	chr1	8157790	8157817	1.07918	fill_color=dblue	chr1	8043328	8043355	0.90309	fill_color=dblue
chr1	8125083	8125110	0.90309	fill_color=dpurple	chr1	7906132	7906159	1.27875	fill_color=dpurple	chr1	7928429	7928456	1.54407	fill_color=dblue	chr1	8010558	8010585	0.954243	fill_color=dblue	chr1	8158065	8158092	1.23045	fill_color=dblue	chr1	8046059	8046086	0	fill_color=dblue
chr1	8157790	8157817	1.27875	fill_color=dpurple	chr1	7928429	7928456	1.74036	fill_color=dpurple	chr1	7958942	7958969	1.38021	fill_color=dblue	chr1	8013814	8013841	0.778151	fill_color=dblue	chr1	8162554	8162581	0	fill_color=dblue	chr1	8047286	8047313	0.477121	fill_color=dblue
chr1	8158065	8158092	0.90309	fill_color=dpurple	chr1	7958942	7958969	1.51851	fill_color=dpurple	chr1	7959154	7959181	1.38021	fill_color=dblue	chr1	8015538	8015565	1.80618	fill_color=dblue	chr1	8175507	8175534	0.69897	fill_color=dblue	chr1	8048778	8048805	1.17609	fill_color=dblue
chr1	8162554	8162581	1.04139	fill_color=dpurple	chr1	7959154	7959181	1.50515	fill_color=dpurple	chr1	7959839	7959866	1.27875	fill_color=dblue	chr1	8016187	8016214	1.53148	fill_color=dblue	chr1	8176143	8176170	0.778151	fill_color=dblue	chr1	8061349	8061376	0.69897	fill_color=dblue
chr1	8167840	8167867	0.477121	fill_color=dpurple	chr1	7959839	7959866	1.74036	fill_color=dpurple	chr1	7962787	7962814	0.778151	fill_color=dblue	chr1	8016579	8016606	1.11394	fill_color=dblue	chr1	8186558	8186585	0.30103	fill_color=dblue	chr1	8067467	8067494	1.57978	fill_color=dblue
chr1	8175507	8175534	0.90309	fill_color=dpurple	chr1	7962787	7962814	1.11394	fill_color=dpurple	chr1	7978891	7978918	1.25527	fill_color=dblue	chr1	8017259	8017286	0.90309	fill_color=dblue	chr1	8188461	8188488	0.60206	fill_color=dblue	chr1	8069516	8069543	0.30103	fill_color=dblue
chr1	8176143	8176170	1.75587	fill_color=dpurple	chr1	7978891	7978918	1.51851	fill_color=dpurple	chr1	7984333	7984360	1.25527	fill_color=dblue	chr1	8023382	8023409	0.477121	fill_color=dblue	chr1	8190417	8190444	0.90309	fill_color=dblue	chr1	8082789	8082816	0.60206	fill_color=dblue
chr1	8186558	8186585	0	fill_color=dpurple	chr1	7984333	7984360	1.54407	fill_color=dpurple	chr1	7985293	7985320	1.59106	fill_color=dblue	chr1	8036088	8036115	1.716	fill_color=dblue	chr1	8195645	8195672	0	fill_color=dblue	chr1	8086431	8086458	1.36173	fill_color=dblue
chr1	8205750	8205777	1.92428	fill_color=dpurple	chr1	7985293	7985320	1.91908	fill_color=dpurple	chr1	7987362	7987389	0.845098	fill_color=dblue	chr1	8036870	8036897	1.30103	fill_color=dblue	chr1	8205750	8205777	1.38021	fill_color=dblue	chr1	8091068	8091095	1.14613	fill_color=dblue
chr1	8208674	8208701	1.63347	fill_color=dpurple	chr1	7987362	7987389	0.954243	fill_color=dpurple	chr1	7989539	7989566	1.23045	fill_color=dblue	chr1	8043328	8043355	1.07918	fill_color=dblue	chr1	8207846	8207873	0.69897	fill_color=dblue	chr1	8095317	8095344	0	fill_color=dblue
chr1	8210482	8210509	1.27875	fill_color=dpurple	chr1	7989539	7989566	1.50515	fill_color=dpurple	chr1	7998063	7998090	0.69897	fill_color=dblue	chr1	8046059	8046086	1.04139	fill_color=dblue	chr1	8208674	8208701	0.778151	fill_color=dblue	chr1	8095391	8095418	0	fill_color=dblue
chr1	8213473	8213500	1.74036	fill_color=dpurple	chr1	7998063	7998090	1.36173	fill_color=dpurple	chr1	8005142	8005169	0.60206	fill_color=dblue	chr1	8048778	8048805	1.59106	fill_color=dblue	chr1	8210482	8210509	1.04139	fill_color=dblue	chr1	8103906	8103933	1.07918	fill_color=dblue
chr1	8215035	8215062	2.02119	fill_color=dpurple	chr1	8005142	8005169	0.954243	fill_color=dpurple	chr1	8010558	8010585	0.778151	fill_color=dblue	chr1	8049613	8049640	1.81291	fill_color=dblue	chr1	8213473	8213500	0.60206	fill_color=dblue	chr1	8106061	8106088	0.90309	fill_color=dblue
chr1	8224041	8224068	2.22789	fill_color=dpurple	chr1	8010558	8010585	1.39794	fill_color=dpurple	chr1	8013814	8013841	0.477121	fill_color=dblue	chr1	8061349	8061376	1.17609	fill_color=dblue	chr1	8215035	8215062	1.27875	fill_color=dblue	chr1	8125083	8125110	0.477121	fill_color=dblue
chr1	8227224	8227251	0.954243	fill_color=dpurple	chr1	8013814	8013841	1.25527	fill_color=dpurple	chr1	8015538	8015565	1.76343	fill_color=dblue	chr1	8067467	8067494	1.79934	fill_color=dblue	chr1	8224041	8224068	1.51851	fill_color=dblue	chr1	8157790	8157817	1.11394	fill_color=dblue
chr1	8230004	8230031	0.60206	fill_color=dpurple	chr1	8015538	8015565	2.0086	fill_color=dpurple	chr1	8016187	8016214	1.54407	fill_color=dblue	chr1	8069516	8069543	0.90309	fill_color=dblue	chr1	8227224	8227251	0.778151	fill_color=dblue	chr1	8158065	8158092	1	fill_color=dblue
chr1	8237237	8237264	0.477121	fill_color=dpurple	chr1	8016187	8016214	1.74819	fill_color=dpurple	chr1	8016579	8016606	1.04139	fill_color=dblue	chr1	8080850	8080877	1.20412	fill_color=dblue	chr1	8230004	8230031	1.14613	fill_color=dblue	chr1	8162554	8162581	0.954243	fill_color=dblue
chr1	8254854	8254881	0.477121	fill_color=dpurple	chr1	8016579	8016606	1.54407	fill_color=dpurple	chr1	8017259	8017286	0.845098	fill_color=dblue	chr1	8082789	8082816	1	fill_color=dblue	chr1	8237237	8237264	0	fill_color=dblue	chr1	8167840	8167867	0	fill_color=dblue
chr1	8255336	8255363	1.59106	fill_color=dpurple	chr1	8017259	8017286	1.27875	fill_color=dpurple	chr1	8023382	8023409	0.477121	fill_color=dblue	chr1	8086431	8086458	1.34242	fill_color=dblue	chr1	8255336	8255363	1.96379	fill_color=dblue	chr1	8175507	8175534	0.778151	fill_color=dblue
chr1	8259804	8259831	1.49136	fill_color=dpurple	chr1	8023382	8023409	0.30103	fill_color=dpurple	chr1	8036088	8036115	1.65321	fill_color=dblue	chr1	8091068	8091095	0.477121	fill_color=dblue	chr1	8259804	8259831	1.23045	fill_color=dblue	chr1	8176143	8176170	1.34242	fill_color=dblue
chr1	8263535	8263562	1.74036	fill_color=dpurple	chr1	8036088	8036115	1.83885	fill_color=dpurple	chr1	8036870	8036897	1.27875	fill_color=dblue	chr1	8095317	8095344	1.27875	fill_color=dblue	chr1	8263535	8263562	1.20412	fill_color=dblue	chr1	8186558	8186585	0	fill_color=dblue
chr1	8266485	8266512	0.60206	fill_color=dpurple	chr1	8036870	8036897	1.74819	fill_color=dpurple	chr1	8043328	8043355	1.17609	fill_color=dblue	chr1	8095391	8095418	0.477121	fill_color=dblue	chr1	8266485	8266512	0.30103	fill_color=dblue	chr1	8188461	8188488	0.30103	fill_color=dblue
chr1	8277969	8277996	1.68124	fill_color=dpurple	chr1	8043328	8043355	1.17609	fill_color=dpurple	chr1	8046059	8046086	1.07918	fill_color=dblue	chr1	8099561	8099588	1.04139	fill_color=dblue	chr1	8277969	8277996	1.69897	fill_color=dblue	chr1	8190417	8190444	0.477121	fill_color=dblue
chr1	8285016	8285043	2.27416	fill_color=dpurple	chr1	8046059	8046086	1.38021	fill_color=dpurple	chr1	8048778	8048805	1.64345	fill_color=dblue	chr1	8103906	8103933	0.954243	fill_color=dblue	chr1	8285016	8285043	1.69897	fill_color=dblue	chr1	8205750	8205777	1.36173	fill_color=dblue
chr1	8287210	8287237	1.95424	fill_color=dpurple	chr1	8048778	8048805	1.85733	fill_color=dpurple	chr1	8049613	8049640	1.85733	fill_color=dblue	chr1	8106061	8106088	1.61278	fill_color=dblue	chr1	8287210	8287237	1.60206	fill_color=dblue	chr1	8207846	8207873	0.477121	fill_color=dblue
chr1	8325846	8325873	0.845098	fill_color=dpurple	chr1	8049613	8049640	2.07555	fill_color=dpurple	chr1	8061349	8061376	1.43136	fill_color=dblue	chr1	8125083	8125110	1.34242	fill_color=dblue	chr1	8325846	8325873	0.60206	fill_color=dblue	chr1	8208674	8208701	0.90309	fill_color=dblue
chr1	8354533	8354560	1.50515	fill_color=dpurple	chr1	8061349	8061376	1.74036	fill_color=dpurple	chr1	8067467	8067494	1.68124	fill_color=dblue	chr1	8157790	8157817	1.57978	fill_color=dblue	chr1	8354533	8354560	1.4624	fill_color=dblue	chr1	8210482	8210509	1.25527	fill_color=dblue
chr1	8371808	8371835	1.68124	fill_color=dpurple	chr1	8067467	8067494	1.98677	fill_color=dpurple	chr1	8069516	8069543	0.90309	fill_color=dblue	chr1	8158065	8158092	0.69897	fill_color=dblue	chr1	8371808	8371835	1.07918	fill_color=dblue	chr1	8211197	8211224	0	fill_color=dblue
chr1	8383477	8383504	1.07918	fill_color=dpurple	chr1	8069516	8069543	1.20412	fill_color=dpurple	chr1	8080850	8080877	1.41497	fill_color=dblue	chr1	8162554	8162581	1.38021	fill_color=dblue	chr1	8381597	8381624	0.477121	fill_color=dblue	chr1	8213473	8213500	1.07918	fill_color=dblue
chr1	8384232	8384259	1.07918	fill_color=dpurple	chr1	8080850	8080877	1.54407	fill_color=dpurple	chr1	8082789	8082816	1.20412	fill_color=dblue	chr1	8167840	8167867	0	fill_color=dblue	chr1	8383477	8383504	0.778151	fill_color=dblue	chr1	8215035	8215062	1.43136	fill_color=dblue
chr1	8384670	8384697	0.954243	fill_color=dpurple	chr1	8082789	8082816	1.44716	fill_color=dpurple	chr1	8086431	8086458	1.43136	fill_color=dblue	chr1	8175507	8175534	1.94939	fill_color=dblue	chr1	8384232	8384259	0.60206	fill_color=dblue	chr1	8224041	8224068	1.44716	fill_color=dblue
chr1	8399900	8399927	0.778151	fill_color=dpurple	chr1	8086431	8086458	1.716	fill_color=dpurple	chr1	8091068	8091095	0.30103	fill_color=dblue	chr1	8176143	8176170	1.81954	fill_color=dblue	chr1	8384670	8384697	0.778151	fill_color=dblue	chr1	8227224	8227251	1.04139	fill_color=dblue
chr1	8403612	8403639	1.93952	fill_color=dpurple	chr1	8091068	8091095	1.04139	fill_color=dpurple	chr1	8095317	8095344	1.27875	fill_color=dblue	chr1	8185968	8185995	0.477121	fill_color=dblue	chr1	8399900	8399927	1.5563	fill_color=dblue	chr1	8230004	8230031	0.60206	fill_color=dblue
chr1	8407356	8407383	1.07918	fill_color=dpurple	chr1	8095317	8095344	1.60206	fill_color=dpurple	chr1	8095391	8095418	0.69897	fill_color=dblue	chr1	8186558	8186585	0	fill_color=dblue	chr1	8403612	8403639	1.07918	fill_color=dblue	chr1	8237237	8237264	1.27875	fill_color=dblue
chr1	8407867	8407894	1.14613	fill_color=dpurple	chr1	8095391	8095418	1.04139	fill_color=dpurple	chr1	8099561	8099588	0.778151	fill_color=dblue	chr1	8188461	8188488	0.60206	fill_color=dblue	chr1	8407356	8407383	0.30103	fill_color=dblue	chr1	8254854	8254881	0.477121	fill_color=dblue
chr1	8408160	8408187	1.17609	fill_color=dpurple	chr1	8099561	8099588	1.17609	fill_color=dpurple	chr1	8103906	8103933	0.69897	fill_color=dblue	chr1	8190417	8190444	0.30103	fill_color=dblue	chr1	8407867	8407894	1	fill_color=dblue	chr1	8255336	8255363	1.4624	fill_color=dblue
chr1	8413881	8413908	1.38021	fill_color=dpurple	chr1	8103906	8103933	1.36173	fill_color=dpurple	chr1	8106061	8106088	1.60206	fill_color=dblue	chr1	8195645	8195672	0.69897	fill_color=dblue	chr1	8408160	8408187	1.04139	fill_color=dblue	chr1	8259804	8259831	0.90309	fill_color=dblue
chr1	8416538	8416565	0.69897	fill_color=dpurple	chr1	8106061	8106088	1.94448	fill_color=dpurple	chr1	8125083	8125110	1.17609	fill_color=dblue	chr1	8205750	8205777	1.5563	fill_color=dblue	chr1	8413881	8413908	1.23045	fill_color=dblue	chr1	8263535	8263562	1.11394	fill_color=dblue
chr1	8421737	8421764	2.18469	fill_color=dpurple	chr1	8125083	8125110	1.39794	fill_color=dpurple	chr1	8157790	8157817	1.57978	fill_color=dblue	chr1	8207846	8207873	0.477121	fill_color=dblue	chr1	8416538	8416565	0.30103	fill_color=dblue	chr1	8266485	8266512	0.30103	fill_color=dblue
chr1	8421893	8421920	1.59106	fill_color=dpurple	chr1	8157790	8157817	1.83885	fill_color=dpurple	chr1	8158065	8158092	0.477121	fill_color=dblue	chr1	8208674	8208701	1.41497	fill_color=dblue	chr1	8421737	8421764	1.39794	fill_color=dblue	chr1	8277969	8277996	1.50515	fill_color=dblue
chr1	8426631	8426658	0.60206	fill_color=dpurple	chr1	8158065	8158092	0.845098	fill_color=dpurple	chr1	8162554	8162581	1.39794	fill_color=dblue	chr1	8210482	8210509	1.04139	fill_color=dblue	chr1	8421893	8421920	0.954243	fill_color=dblue	chr1	8285016	8285043	1.69897	fill_color=dblue
chr1	8429943	8429970	0.845098	fill_color=dpurple	chr1	8162554	8162581	1.60206	fill_color=dpurple	chr1	8175507	8175534	1.81954	fill_color=dblue	chr1	8211197	8211224	0.60206	fill_color=dblue	chr1	8424900	8424927	0	fill_color=dblue	chr1	8287210	8287237	1.41497	fill_color=dblue
chr1	8434857	8434884	1.9345	fill_color=dpurple	chr1	8167840	8167867	0.60206	fill_color=dpurple	chr1	8176143	8176170	1.65321	fill_color=dblue	chr1	8213473	8213500	0.778151	fill_color=dblue	chr1	8426631	8426658	0.60206	fill_color=dblue	chr1	8325846	8325873	0.778151	fill_color=dblue
chr1	8435680	8435707	1.78533	fill_color=dpurple	chr1	8175507	8175534	2.06446	fill_color=dpurple	chr1	8188461	8188488	1.11394	fill_color=dblue	chr1	8215035	8215062	1.39794	fill_color=dblue	chr1	8434857	8434884	1.54407	fill_color=dblue	chr1	8354533	8354560	1.32222	fill_color=dblue
chr1	8437431	8437458	0.60206	fill_color=dpurple	chr1	8176143	8176170	1.93952	fill_color=dpurple	chr1	8190417	8190444	0.30103	fill_color=dblue	chr1	8224041	8224068	1.65321	fill_color=dblue	chr1	8435680	8435707	1.72428	fill_color=dblue	chr1	8371808	8371835	1	fill_color=dblue
chr1	8440273	8440300	1.4624	fill_color=dpurple	chr1	8183709	8183736	0	fill_color=dpurple	chr1	8195645	8195672	0.477121	fill_color=dblue	chr1	8227224	8227251	0.69897	fill_color=dblue	chr1	8437431	8437458	0	fill_color=dblue	chr1	8381597	8381624	0.477121	fill_color=dblue
chr1	8442326	8442353	0.778151	fill_color=dpurple	chr1	8185968	8185995	0.30103	fill_color=dpurple	chr1	8205750	8205777	1.64345	fill_color=dblue	chr1	8230004	8230031	0.845098	fill_color=dblue	chr1	8440273	8440300	1.20412	fill_color=dblue	chr1	8383477	8383504	0.60206	fill_color=dblue
chr1	8452266	8452293	1.44716	fill_color=dpurple	chr1	8186558	8186585	0.477121	fill_color=dpurple	chr1	8207846	8207873	0.30103	fill_color=dblue	chr1	8237237	8237264	1.85733	fill_color=dblue	chr1	8442326	8442353	1.44716	fill_color=dblue	chr1	8384232	8384259	0.69897	fill_color=dblue
chr1	8454860	8454887	0.477121	fill_color=dpurple	chr1	8188461	8188488	1.23045	fill_color=dpurple	chr1	8208674	8208701	1.4624	fill_color=dblue	chr1	8254854	8254881	0	fill_color=dblue	chr1	8452266	8452293	1	fill_color=dblue	chr1	8384670	8384697	0	fill_color=dblue
chr1	8465831	8465858	1.20412	fill_color=dpurple	chr1	8190417	8190444	0.60206	fill_color=dpurple	chr1	8210482	8210509	1	fill_color=dblue	chr1	8255336	8255363	1.88649	fill_color=dblue	chr1	8454860	8454887	0.845098	fill_color=dblue	chr1	8399900	8399927	1.49136	fill_color=dblue
chr1	8467951	8467978	0.954243	fill_color=dpurple	chr1	8195645	8195672	0.477121	fill_color=dpurple	chr1	8211197	8211224	0.69897	fill_color=dblue	chr1	8259804	8259831	1.32222	fill_color=dblue	chr1	8465831	8465858	1.07918	fill_color=dblue	chr1	8403612	8403639	0.90309	fill_color=dblue
chr1	8478231	8478258	0.845098	fill_color=dpurple	chr1	8205750	8205777	1.70757	fill_color=dpurple	chr1	8213473	8213500	1.07918	fill_color=dblue	chr1	8263535	8263562	1.20412	fill_color=dblue	chr1	8467951	8467978	1.04139	fill_color=dblue	chr1	8407356	8407383	0.778151	fill_color=dblue
chr1	8516671	8516698	1.14613	fill_color=dpurple	chr1	8207846	8207873	0	fill_color=dpurple	chr1	8215035	8215062	1.4624	fill_color=dblue	chr1	8266485	8266512	1.17609	fill_color=dblue	chr1	8478231	8478258	0.845098	fill_color=dblue	chr1	8407867	8407894	1.04139	fill_color=dblue
chr1	8528624	8528651	1.86332	fill_color=dpurple	chr1	8208674	8208701	1.5563	fill_color=dpurple	chr1	8224041	8224068	1.76343	fill_color=dblue	chr1	8277969	8277996	1.27875	fill_color=dblue	chr1	8515456	8515483	0.778151	fill_color=dblue	chr1	8408160	8408187	1.30103	fill_color=dblue
chr1	8534184	8534211	1	fill_color=dpurple	chr1	8210482	8210509	1.39794	fill_color=dpurple	chr1	8227224	8227251	0.845098	fill_color=dblue	chr1	8285016	8285043	1.80618	fill_color=dblue	chr1	8516671	8516698	1.98677	fill_color=dblue	chr1	8413881	8413908	0.954243	fill_color=dblue
chr1	8541773	8541800	1.94448	fill_color=dpurple	chr1	8211197	8211224	1.17609	fill_color=dpurple	chr1	8230004	8230031	0.778151	fill_color=dblue	chr1	8287210	8287237	1.49136	fill_color=dblue	chr1	8528624	8528651	0.954243	fill_color=dblue	chr1	8416538	8416565	0.69897	fill_color=dblue
chr1	8542784	8542811	1.04139	fill_color=dpurple	chr1	8213473	8213500	1.04139	fill_color=dpurple	chr1	8237237	8237264	1.74819	fill_color=dblue	chr1	8325846	8325873	1.716	fill_color=dblue	chr1	8534184	8534211	1.04139	fill_color=dblue	chr1	8421737	8421764	1.47712	fill_color=dblue
chr1	8553814	8553841	0.845098	fill_color=dpurple	chr1	8215035	8215062	1.57978	fill_color=dpurple	chr1	8255336	8255363	1.85733	fill_color=dblue	chr1	8354533	8354560	1.69897	fill_color=dblue	chr1	8541773	8541800	1.11394	fill_color=dblue	chr1	8421893	8421920	1.23045	fill_color=dblue
chr1	8555747	8555774	1.64345	fill_color=dpurple	chr1	8224041	8224068	2.03743	fill_color=dpurple	chr1	8259804	8259831	1.5563	fill_color=dblue	chr1	8381597	8381624	1.17609	fill_color=dblue	chr1	8542784	8542811	0.477121	fill_color=dblue	chr1	8424900	8424927	0.778151	fill_color=dblue
chr1	8560836	8560863	0	fill_color=dpurple	chr1	8227224	8227251	0.845098	fill_color=dpurple	chr1	8263535	8263562	1.32222	fill_color=dblue	chr1	8384232	8384259	0.477121	fill_color=dblue	chr1	8553814	8553841	0.845098	fill_color=dblue	chr1	8426631	8426658	0.778151	fill_color=dblue
chr1	8563436	8563463	2.06446	fill_color=dpurple	chr1	8230004	8230031	0.90309	fill_color=dpurple	chr1	8266485	8266512	1	fill_color=dblue	chr1	8384670	8384697	1.62325	fill_color=dblue	chr1	8555747	8555774	1.72428	fill_color=dblue	chr1	8429943	8429970	0	fill_color=dblue
chr1	8563894	8563921	0.778151	fill_color=dpurple	chr1	8237237	8237264	2.0569	fill_color=dpurple	chr1	8277969	8277996	1.32222	fill_color=dblue	chr1	8399900	8399927	1.25527	fill_color=dblue	chr1	8560836	8560863	1.14613	fill_color=dblue	chr1	8434857	8434884	1.5682	fill_color=dblue
chr1	8576737	8576764	0.778151	fill_color=dpurple	chr1	8255336	8255363	2.15836	fill_color=dpurple	chr1	8285016	8285043	1.79239	fill_color=dblue	chr1	8403612	8403639	1.50515	fill_color=dblue	chr1	8563436	8563463	1.59106	fill_color=dblue	chr1	8435680	8435707	1.39794	fill_color=dblue
chr1	8576839	8576866	0.30103	fill_color=dpurple	chr1	8259804	8259831	1.65321	fill_color=dpurple	chr1	8287210	8287237	1.41497	fill_color=dblue	chr1	8407356	8407383	0.60206	fill_color=dblue	chr1	8563894	8563921	0.778151	fill_color=dblue	chr1	8437431	8437458	0.845098	fill_color=dblue
chr1	8587573	8587600	1.5682	fill_color=dpurple	chr1	8263535	8263562	1.47712	fill_color=dpurple	chr1	8325846	8325873	1.5563	fill_color=dblue	chr1	8407867	8407894	0.778151	fill_color=dblue	chr1	8576737	8576764	1.04139	fill_color=dblue	chr1	8440273	8440300	1.07918	fill_color=dblue
chr1	8595749	8595776	0.60206	fill_color=dpurple	chr1	8266485	8266512	1.41497	fill_color=dpurple	chr1	8354533	8354560	1.49136	fill_color=dblue	chr1	8408160	8408187	1.32222	fill_color=dblue	chr1	8576839	8576866	1.23045	fill_color=dblue	chr1	8442326	8442353	0	fill_color=dblue
chr1	8619522	8619549	1.4624	fill_color=dpurple	chr1	8277969	8277996	1.60206	fill_color=dpurple	chr1	8381597	8381624	1.11394	fill_color=dblue	chr1	8413881	8413908	0.845098	fill_color=dblue	chr1	8587573	8587600	0.845098	fill_color=dblue	chr1	8452266	8452293	0.60206	fill_color=dblue
chr1	8624763	8624790	0	fill_color=dpurple	chr1	8285016	8285043	2.09691	fill_color=dpurple	chr1	8384232	8384259	0.60206	fill_color=dblue	chr1	8416538	8416565	1.36173	fill_color=dblue	chr1	8595749	8595776	0.60206	fill_color=dblue	chr1	8454860	8454887	0.845098	fill_color=dblue
chr1	8626599	8626626	1.73239	fill_color=dpurple	chr1	8287210	8287237	1.99564	fill_color=dpurple	chr1	8384670	8384697	1.49136	fill_color=dblue	chr1	8421737	8421764	1.60206	fill_color=dblue	chr1	8619522	8619549	0.845098	fill_color=dblue	chr1	8465831	8465858	0.477121	fill_color=dblue
chr1	8641578	8641605	1.14613	fill_color=dpurple	chr1	8325846	8325873	1.69897	fill_color=dpurple	chr1	8399900	8399927	1.36173	fill_color=dblue	chr1	8421893	8421920	1.34242	fill_color=dblue	chr1	8626599	8626626	2.16137	fill_color=dblue	chr1	8467951	8467978	1.07918	fill_color=dblue
chr1	8650309	8650336	0.954243	fill_color=dpurple	chr1	8354533	8354560	1.92942	fill_color=dpurple	chr1	8403612	8403639	1.57978	fill_color=dblue	chr1	8424900	8424927	0	fill_color=dblue	chr1	8641578	8641605	1.38021	fill_color=dblue	chr1	8478231	8478258	0.778151	fill_color=dblue
chr1	8654686	8654713	0.778151	fill_color=dpurple	chr1	8381597	8381624	1.39794	fill_color=dpurple	chr1	8407356	8407383	0.845098	fill_color=dblue	chr1	8426631	8426658	1.41497	fill_color=dblue	chr1	8650309	8650336	0.477121	fill_color=dblue	chr1	8516671	8516698	1.44716	fill_color=dblue
chr1	8716471	8716498	0.60206	fill_color=dpurple	chr1	8384232	8384259	0.69897	fill_color=dpurple	chr1	8407867	8407894	0.90309	fill_color=dblue	chr1	8434857	8434884	1.5563	fill_color=dblue	chr1	8716471	8716498	0.90309	fill_color=dblue	chr1	8528624	8528651	0.845098	fill_color=dblue
chr1	8716702	8716729	0.30103	fill_color=dpurple	chr1	8384670	8384697	1.85126	fill_color=dpurple	chr1	8408160	8408187	1.17609	fill_color=dblue	chr1	8435680	8435707	1.85733	fill_color=dblue	chr1	8733256	8733283	1.07918	fill_color=dblue	chr1	8534184	8534211	1.04139	fill_color=dblue
chr1	8733256	8733283	0.30103	fill_color=dpurple	chr1	8399900	8399927	1.50515	fill_color=dpurple	chr1	8413881	8413908	0.477121	fill_color=dblue	chr1	8437431	8437458	0.477121	fill_color=dblue	chr1	8825909	8825936	0.69897	fill_color=dblue	chr1	8541773	8541800	1.32222	fill_color=dblue
chr1	8825909	8825936	1.32222	fill_color=dpurple	chr1	8403612	8403639	1.89209	fill_color=dpurple	chr1	8416538	8416565	1.25527	fill_color=dblue	chr1	8440273	8440300	1.20412	fill_color=dblue	chr1	8833012	8833039	0.30103	fill_color=dblue	chr1	8542784	8542811	1.14613	fill_color=dblue
chr1	8833012	8833039	1.39794	fill_color=dpurple	chr1	8407356	8407383	0.845098	fill_color=dpurple	chr1	8421737	8421764	1.57978	fill_color=dblue	chr1	8442326	8442353	1.49136	fill_color=dblue	chr1	8840747	8840774	1.07918	fill_color=dblue	chr1	8553814	8553841	0.69897	fill_color=dblue
chr1	8840747	8840774	1.75587	fill_color=dpurple	chr1	8407867	8407894	1.04139	fill_color=dpurple	chr1	8421893	8421920	1.41497	fill_color=dblue	chr1	8454860	8454887	0.477121	fill_color=dblue	chr1	8848475	8848502	0.845098	fill_color=dblue	chr1	8555747	8555774	1.62325	fill_color=dblue
chr1	8848475	8848502	1.78533	fill_color=dpurple	chr1	8408160	8408187	1.41497	fill_color=dpurple	chr1	8424900	8424927	0.69897	fill_color=dblue	chr1	8465831	8465858	0.477121	fill_color=dblue	chr1	8855605	8855632	0.845098	fill_color=dblue	chr1	8560836	8560863	0.69897	fill_color=dblue
chr1	8855605	8855632	1.11394	fill_color=dpurple	chr1	8413881	8413908	1.11394	fill_color=dpurple	chr1	8426631	8426658	1.41497	fill_color=dblue	chr1	8467951	8467978	1.25527	fill_color=dblue	chr1	8858473	8858500	0.90309	fill_color=dblue	chr1	8563436	8563463	1.44716	fill_color=dblue
chr1	8858473	8858500	0.845098	fill_color=dpurple	chr1	8416538	8416565	1.43136	fill_color=dpurple	chr1	8434857	8434884	1.49136	fill_color=dblue	chr1	8478231	8478258	1.17609	fill_color=dblue	chr1	8874290	8874317	0	fill_color=dblue	chr1	8563894	8563921	0.90309	fill_color=dblue
chr1	8858583	8858610	1.25527	fill_color=dpurple	chr1	8421737	8421764	1.91908	fill_color=dpurple	chr1	8435680	8435707	1.70757	fill_color=dblue	chr1	8515456	8515483	0.30103	fill_color=dblue	chr1	8874321	8874348	1.23045	fill_color=dblue	chr1	8576737	8576764	1.23045	fill_color=dblue
chr1	8874290	8874317	0.30103	fill_color=dpurple	chr1	8421893	8421920	1.65321	fill_color=dpurple	chr1	8440273	8440300	1.17609	fill_color=dblue	chr1	8516671	8516698	2.05308	fill_color=dblue	chr1	8877188	8877215	1.74819	fill_color=dblue	chr1	8576839	8576866	1.23045	fill_color=dblue
chr1	8874321	8874348	1.5682	fill_color=dpurple	chr1	8424900	8424927	1.14613	fill_color=dpurple	chr1	8442326	8442353	1.66276	fill_color=dblue	chr1	8528624	8528651	1.07918	fill_color=dblue	chr1	8877945	8877972	0.60206	fill_color=dblue	chr1	8587573	8587600	0.60206	fill_color=dblue
chr1	8877188	8877215	1.6721	fill_color=dpurple	chr1	8426631	8426658	1.6902	fill_color=dpurple	chr1	8454860	8454887	0	fill_color=dblue	chr1	8534184	8534211	1.27875	fill_color=dblue	chr1	8879594	8879621	0.778151	fill_color=dblue	chr1	8595749	8595776	1.17609	fill_color=dblue
chr1	8877945	8877972	1.41497	fill_color=dpurple	chr1	8434857	8434884	1.76343	fill_color=dpurple	chr1	8465831	8465858	0.30103	fill_color=dblue	chr1	8541773	8541800	1.62325	fill_color=dblue	chr1	8892237	8892264	1.27875	fill_color=dblue	chr1	8619522	8619549	1.11394	fill_color=dblue
chr1	8879594	8879621	0.477121	fill_color=dpurple	chr1	8435680	8435707	2.03342	fill_color=dpurple	chr1	8467951	8467978	1.11394	fill_color=dblue	chr1	8542784	8542811	0.69897	fill_color=dblue	chr1	8894792	8894819	1.14613	fill_color=dblue	chr1	8626599	8626626	1.57978	fill_color=dblue
chr1	8892237	8892264	1.34242	fill_color=dpurple	chr1	8437431	8437458	0.69897	fill_color=dpurple	chr1	8478231	8478258	1.04139	fill_color=dblue	chr1	8553814	8553841	0	fill_color=dblue	chr1	8900032	8900059	0.69897	fill_color=dblue	chr1	8641578	8641605	1.11394	fill_color=dblue
chr1	8894792	8894819	0.60206	fill_color=dpurple	chr1	8440273	8440300	1.47712	fill_color=dpurple	chr1	8515456	8515483	0.778151	fill_color=dblue	chr1	8555747	8555774	1.69897	fill_color=dblue	chr1	8903355	8903382	1.34242	fill_color=dblue	chr1	8650309	8650336	0.30103	fill_color=dblue
chr1	8900032	8900059	0.30103	fill_color=dpurple	chr1	8442326	8442353	1.90309	fill_color=dpurple	chr1	8516671	8516698	1.97772	fill_color=dblue	chr1	8560836	8560863	1.4624	fill_color=dblue	chr1	8904765	8904792	1.63347	fill_color=dblue	chr1	8654686	8654713	0.60206	fill_color=dblue
chr1	8903355	8903382	1.04139	fill_color=dpurple	chr1	8454860	8454887	1.17609	fill_color=dpurple	chr1	8528624	8528651	1.14613	fill_color=dblue	chr1	8563436	8563463	1.53148	fill_color=dblue	chr1	8907543	8907570	0.477121	fill_color=dblue	chr1	8716471	8716498	0.90309	fill_color=dblue
chr1	8904765	8904792	0.90309	fill_color=dpurple	chr1	8465831	8465858	0.778151	fill_color=dpurple	chr1	8534184	8534211	1.34242	fill_color=dblue	chr1	8563894	8563921	0.30103	fill_color=dblue	chr1	8908138	8908165	1.5563	fill_color=dblue	chr1	8733256	8733283	0.845098	fill_color=dblue
chr1	8907543	8907570	1	fill_color=dpurple	chr1	8467951	8467978	1.6721	fill_color=dpurple	chr1	8541773	8541800	1.63347	fill_color=dblue	chr1	8576737	8576764	1.44716	fill_color=dblue	chr1	8908509	8908536	0.477121	fill_color=dblue	chr1	8825909	8825936	0.30103	fill_color=dblue
chr1	8908138	8908165	2.41664	fill_color=dpurple	chr1	8478231	8478258	1.41497	fill_color=dpurple	chr1	8542784	8542811	0.845098	fill_color=dblue	chr1	8576839	8576866	0.954243	fill_color=dblue	chr1	8912241	8912268	0.90309	fill_color=dblue	chr1	8833012	8833039	0.60206	fill_color=dblue
chr1	8908509	8908536	0	fill_color=dpurple	chr1	8515456	8515483	0.90309	fill_color=dpurple	chr1	8553814	8553841	1	fill_color=dblue	chr1	8587573	8587600	0.845098	fill_color=dblue	chr1	8921584	8921611	0	fill_color=dblue	chr1	8840747	8840774	1.04139	fill_color=dblue
chr1	8912241	8912268	0.845098	fill_color=dpurple	chr1	8516671	8516698	2.29885	fill_color=dpurple	chr1	8555747	8555774	1.61278	fill_color=dblue	chr1	8595749	8595776	1.51851	fill_color=dblue	chr1	8921864	8921891	0.845098	fill_color=dblue	chr1	8848475	8848502	0.778151	fill_color=dblue
chr1	8921584	8921611	0.69897	fill_color=dpurple	chr1	8528624	8528651	1.47712	fill_color=dpurple	chr1	8560836	8560863	1.27875	fill_color=dblue	chr1	8613793	8613820	1.94939	fill_color=dblue	chr1	8956139	8956166	1.14613	fill_color=dblue	chr1	8855605	8855632	1.17609	fill_color=dblue
chr1	8921864	8921891	1.57978	fill_color=dpurple	chr1	8534184	8534211	1.49136	fill_color=dpurple	chr1	8563436	8563463	1.51851	fill_color=dblue	chr1	8614076	8614103	2.11394	fill_color=dblue	chr1	8962841	8962868	1.47712	fill_color=dblue	chr1	8858473	8858500	0.69897	fill_color=dblue
chr1	8921914	8921941	0.90309	fill_color=dpurple	chr1	8541773	8541800	1.72428	fill_color=dpurple	chr1	8563894	8563921	0.477121	fill_color=dblue	chr1	8619522	8619549	1.38021	fill_color=dblue	chr1	8963314	8963341	1.50515	fill_color=dblue	chr1	8874290	8874317	0.30103	fill_color=dblue
chr1	8956139	8956166	1.17609	fill_color=dpurple	chr1	8542784	8542811	1.14613	fill_color=dpurple	chr1	8576737	8576764	1.38021	fill_color=dblue	chr1	8624763	8624790	0.69897	fill_color=dblue	chr1	8963689	8963716	1.62325	fill_color=dblue	chr1	8874321	8874348	1.43136	fill_color=dblue
chr1	8962841	8962868	2.01703	fill_color=dpurple	chr1	8553814	8553841	1.11394	fill_color=dpurple	chr1	8576839	8576866	0.90309	fill_color=dblue	chr1	8626599	8626626	1.88649	fill_color=dblue	chr1	8973647	8973674	0.60206	fill_color=dblue	chr1	8877188	8877215	1.50515	fill_color=dblue
chr1	8963314	8963341	0.778151	fill_color=dpurple	chr1	8555747	8555774	1.97313	fill_color=dpurple	chr1	8587573	8587600	1.23045	fill_color=dblue	chr1	8641578	8641605	1.70757	fill_color=dblue	chr1	8974446	8974473	0	fill_color=dblue	chr1	8877945	8877972	0.90309	fill_color=dblue
chr1	8963689	8963716	1.90309	fill_color=dpurple	chr1	8560836	8560863	1.59106	fill_color=dpurple	chr1	8595749	8595776	1.44716	fill_color=dblue	chr1	8650309	8650336	1.76343	fill_color=dblue	chr1	8975199	8975226	1.30103	fill_color=dblue	chr1	8879594	8879621	0.60206	fill_color=dblue
chr1	8973647	8973674	1.53148	fill_color=dpurple	chr1	8563436	8563463	1.94939	fill_color=dpurple	chr1	8613793	8613820	1.92942	fill_color=dblue	chr1	8654686	8654713	1.49136	fill_color=dblue	chr1	8978585	8978612	1.60206	fill_color=dblue	chr1	8892237	8892264	1.34242	fill_color=dblue
chr1	8974446	8974473	0.778151	fill_color=dpurple	chr1	8563894	8563921	0	fill_color=dpurple	chr1	8614076	8614103	2.1271	fill_color=dblue	chr1	8665110	8665137	0.845098	fill_color=dblue	chr1	8982179	8982206	0.60206	fill_color=dblue	chr1	8894792	8894819	1.23045	fill_color=dblue
chr1	8975199	8975226	2.10037	fill_color=dpurple	chr1	8576737	8576764	1.68124	fill_color=dpurple	chr1	8619522	8619549	1.38021	fill_color=dblue	chr1	8716471	8716498	1.04139	fill_color=dblue	chr1	8989095	8989122	1.88081	fill_color=dblue	chr1	8900032	8900059	0.30103	fill_color=dblue
chr1	8977813	8977840	0.30103	fill_color=dpurple	chr1	8576839	8576866	1.32222	fill_color=dpurple	chr1	8624763	8624790	0.477121	fill_color=dblue	chr1	8716702	8716729	0.60206	fill_color=dblue	chr1	9000880	9000907	0.90309	fill_color=dblue	chr1	8903355	8903382	1.43136	fill_color=dblue
chr1	8978585	8978612	1.54407	fill_color=dpurple	chr1	8587573	8587600	1.49136	fill_color=dpurple	chr1	8626599	8626626	1.88649	fill_color=dblue	chr1	8733256	8733283	1.04139	fill_color=dblue	chr1	9008329	9008356	1.43136	fill_color=dblue	chr1	8904765	8904792	1.54407	fill_color=dblue
chr1	8982179	8982206	0.69897	fill_color=dpurple	chr1	8595749	8595776	1.62325	fill_color=dpurple	chr1	8641578	8641605	1.74819	fill_color=dblue	chr1	8736738	8736765	1	fill_color=dblue	chr1	9011390	9011417	1	fill_color=dblue	chr1	8907543	8907570	1.04139	fill_color=dblue
chr1	8989095	8989122	1.47712	fill_color=dpurple	chr1	8613793	8613820	2.04922	fill_color=dpurple	chr1	8650309	8650336	1.6721	fill_color=dblue	chr1	8803753	8803780	1.11394	fill_color=dblue	chr1	9031899	9031926	1.47712	fill_color=dblue	chr1	8908138	8908165	1.70757	fill_color=dblue
chr1	9000880	9000907	1.23045	fill_color=dpurple	chr1	8614076	8614103	2.18184	fill_color=dpurple	chr1	8654686	8654713	1.43136	fill_color=dblue	chr1	8807179	8807206	1.43136	fill_color=dblue	chr1	9044816	9044843	0	fill_color=dblue	chr1	8908509	8908536	0.954243	fill_color=dblue
chr1	9008329	9008356	1.39794	fill_color=dpurple	chr1	8614268	8614295	0	fill_color=dpurple	chr1	8665110	8665137	0.69897	fill_color=dblue	chr1	8816764	8816791	0.60206	fill_color=dblue	chr1	9056956	9056983	0.30103	fill_color=dblue	chr1	8912241	8912268	0.69897	fill_color=dblue
chr1	9011390	9011417	1.47712	fill_color=dpurple	chr1	8619522	8619549	1.66276	fill_color=dpurple	chr1	8716471	8716498	1.11394	fill_color=dblue	chr1	8825909	8825936	0.90309	fill_color=dblue	chr1	9071157	9071184	0.60206	fill_color=dblue	chr1	8921584	8921611	0.477121	fill_color=dblue
chr1	9031899	9031926	1.53148	fill_color=dpurple	chr1	8624763	8624790	0.778151	fill_color=dpurple	chr1	8716702	8716729	0.477121	fill_color=dblue	chr1	8833012	8833039	1.17609	fill_color=dblue	chr1	9078262	9078289	1.17609	fill_color=dblue	chr1	8921864	8921891	0.954243	fill_color=dblue
chr1	9044816	9044843	1.5682	fill_color=dpurple	chr1	8626599	8626626	2.22789	fill_color=dpurple	chr1	8733256	8733283	1.17609	fill_color=dblue	chr1	8840747	8840774	1.20412	fill_color=dblue	chr1	9078284	9078311	0.60206	fill_color=dblue	chr1	8921914	8921941	0.477121	fill_color=dblue
chr1	9071157	9071184	1.53148	fill_color=dpurple	chr1	8641578	8641605	1.88649	fill_color=dpurple	chr1	8736738	8736765	0.69897	fill_color=dblue	chr1	8848475	8848502	1.5682	fill_color=dblue	chr1	9081882	9081909	0.845098	fill_color=dblue	chr1	8956139	8956166	1.17609	fill_color=dblue
chr1	9078262	9078289	1.44716	fill_color=dpurple	chr1	8650309	8650336	1.94939	fill_color=dpurple	chr1	8803753	8803780	0.778151	fill_color=dblue	chr1	8855605	8855632	1.04139	fill_color=dblue	chr1	9085376	9085403	0.778151	fill_color=dblue	chr1	8962841	8962868	1.66276	fill_color=dblue
chr1	9078284	9078311	0.30103	fill_color=dpurple	chr1	8654686	8654713	1.73239	fill_color=dpurple	chr1	8807179	8807206	1.4624	fill_color=dblue	chr1	8858473	8858500	1.64345	fill_color=dblue	chr1	9096637	9096664	1.17609	fill_color=dblue	chr1	8963314	8963341	1.41497	fill_color=dblue
chr1	9085376	9085403	1.27875	fill_color=dpurple	chr1	8665110	8665137	1.23045	fill_color=dpurple	chr1	8816764	8816791	0.60206	fill_color=dblue	chr1	8858583	8858610	1.32222	fill_color=dblue	chr1	9096735	9096762	1	fill_color=dblue	chr1	8963689	8963716	1.4624	fill_color=dblue
chr1	9096637	9096664	1.17609	fill_color=dpurple	chr1	8716471	8716498	1.34242	fill_color=dpurple	chr1	8825909	8825936	0.954243	fill_color=dblue	chr1	8874290	8874317	1.98227	fill_color=dblue	chr1	9099950	9099977	1.47712	fill_color=dblue	chr1	8973647	8973674	1.36173	fill_color=dblue
chr1	9096735	9096762	1.25527	fill_color=dpurple	chr1	8716702	8716729	0.90309	fill_color=dpurple	chr1	8833012	8833039	1.04139	fill_color=dblue	chr1	8874321	8874348	1.36173	fill_color=dblue	chr1	9103196	9103223	1	fill_color=dblue	chr1	8974446	8974473	0.954243	fill_color=dblue
chr1	9099950	9099977	2.12057	fill_color=dpurple	chr1	8733256	8733283	1.27875	fill_color=dpurple	chr1	8840747	8840774	1.30103	fill_color=dblue	chr1	8877188	8877215	1.39794	fill_color=dblue	chr1	9104845	9104872	1.77815	fill_color=dblue	chr1	8975199	8975226	1.34242	fill_color=dblue
chr1	9103196	9103223	1.07918	fill_color=dpurple	chr1	8736738	8736765	1.25527	fill_color=dpurple	chr1	8848475	8848502	1.51851	fill_color=dblue	chr1	8877945	8877972	2.22272	fill_color=dblue	chr1	9107585	9107612	1.11394	fill_color=dblue	chr1	8977813	8977840	0.477121	fill_color=dblue
chr1	9104845	9104872	0.69897	fill_color=dpurple	chr1	8803753	8803780	1.17609	fill_color=dpurple	chr1	8855605	8855632	1.11394	fill_color=dblue	chr1	8879594	8879621	1.04139	fill_color=dblue	chr1	9116027	9116054	1.17609	fill_color=dblue	chr1	8978585	8978612	1.43136	fill_color=dblue
chr1	9107585	9107612	0.845098	fill_color=dpurple	chr1	8807179	8807206	1.72428	fill_color=dpurple	chr1	8858473	8858500	1.64345	fill_color=dblue	chr1	8892237	8892264	1.38021	fill_color=dblue	chr1	9145718	9145745	0.69897	fill_color=dblue	chr1	8982179	8982206	1	fill_color=dblue
chr1	9116027	9116054	1.73239	fill_color=dpurple	chr1	8816764	8816791	0.90309	fill_color=dpurple	chr1	8858583	8858610	1.27875	fill_color=dblue	chr1	8894792	8894819	1.53148	fill_color=dblue	chr1	9150123	9150150	0.954243	fill_color=dblue	chr1	8989095	8989122	1.14613	fill_color=dblue
chr1	9119031	9119058	1	fill_color=dpurple	chr1	8825909	8825936	1.64345	fill_color=dpurple	chr1	8874290	8874317	1.91381	fill_color=dblue	chr1	8900032	8900059	1.36173	fill_color=dblue	chr1	9155463	9155490	1.75587	fill_color=dblue	chr1	9000880	9000907	1.27875	fill_color=dblue
chr1	9145718	9145745	1.53148	fill_color=dpurple	chr1	8833012	8833039	1.36173	fill_color=dpurple	chr1	8874321	8874348	1.4624	fill_color=dblue	chr1	8903355	8903382	1.72428	fill_color=dblue	chr1	9175562	9175589	0.30103	fill_color=dblue	chr1	9008329	9008356	1.6902	fill_color=dblue
chr1	9150123	9150150	1.80618	fill_color=dpurple	chr1	8840747	8840774	1.65321	fill_color=dpurple	chr1	8877188	8877215	1.47712	fill_color=dblue	chr1	8904765	8904792	1.25527	fill_color=dblue	chr1	9197470	9197497	1.11394	fill_color=dblue	chr1	9011390	9011417	0.845098	fill_color=dblue
chr1	9155463	9155490	2.10037	fill_color=dpurple	chr1	8848475	8848502	1.63347	fill_color=dpurple	chr1	8877945	8877972	2.17898	fill_color=dblue	chr1	8907543	8907570	1.11394	fill_color=dblue	chr1	9198156	9198183	0.60206	fill_color=dblue	chr1	9031899	9031926	1.59106	fill_color=dblue
chr1	9197470	9197497	1.20412	fill_color=dpurple	chr1	8855605	8855632	1.60206	fill_color=dpurple	chr1	8879594	8879621	0.69897	fill_color=dblue	chr1	8908138	8908165	1.57978	fill_color=dblue	chr1	9198339	9198366	1.41497	fill_color=dblue	chr1	9044816	9044843	1.07918	fill_color=dblue
chr1	9198156	9198183	0.30103	fill_color=dpurple	chr1	8858473	8858500	2	fill_color=dpurple	chr1	8892237	8892264	1.5563	fill_color=dblue	chr1	8908509	8908536	0.954243	fill_color=dblue	chr1	9198632	9198659	0.30103	fill_color=dblue	chr1	9071157	9071184	0	fill_color=dblue
chr1	9198339	9198366	1.14613	fill_color=dpurple	chr1	8858583	8858610	1.54407	fill_color=dpurple	chr1	8894792	8894819	1.39794	fill_color=dblue	chr1	8912241	8912268	1.07918	fill_color=dblue	chr1	9200158	9200185	1.82607	fill_color=dblue	chr1	9078262	9078289	1.34242	fill_color=dblue
chr1	9200158	9200185	0.60206	fill_color=dpurple	chr1	8874290	8874317	2.06446	fill_color=dpurple	chr1	8900032	8900059	1.27875	fill_color=dblue	chr1	8921584	8921611	0.69897	fill_color=dblue	chr1	9206405	9206432	1.76343	fill_color=dblue	chr1	9078284	9078311	0.69897	fill_color=dblue
chr1	9206405	9206432	1.59106	fill_color=dpurple	chr1	8874321	8874348	1.6721	fill_color=dpurple	chr1	8903355	8903382	1.72428	fill_color=dblue	chr1	8921864	8921891	1.23045	fill_color=dblue	chr1	9214138	9214165	0	fill_color=dblue	chr1	9085376	9085403	0.477121	fill_color=dblue
chr1	9214138	9214165	1.14613	fill_color=dpurple	chr1	8877188	8877215	1.6721	fill_color=dpurple	chr1	8904765	8904792	1.25527	fill_color=dblue	chr1	8921914	8921941	0.60206	fill_color=dblue	chr1	9217561	9217588	0.477121	fill_color=dblue	chr1	9096637	9096664	1.27875	fill_color=dblue
chr1	9217561	9217588	0.69897	fill_color=dpurple	chr1	8877945	8877972	2.29003	fill_color=dpurple	chr1	8907543	8907570	1.34242	fill_color=dblue	chr1	8952258	8952285	1.50515	fill_color=dblue	chr1	9217745	9217772	0.477121	fill_color=dblue	chr1	9096735	9096762	0.90309	fill_color=dblue
chr1	9217745	9217772	0.30103	fill_color=dpurple	chr1	8879594	8879621	1.11394	fill_color=dpurple	chr1	8908138	8908165	1.70757	fill_color=dblue	chr1	8956139	8956166	1.44716	fill_color=dblue	chr1	9231182	9231209	1.59106	fill_color=dblue	chr1	9099950	9099977	1.5682	fill_color=dblue
chr1	9231182	9231209	1.65321	fill_color=dpurple	chr1	8892237	8892264	1.82607	fill_color=dpurple	chr1	8908509	8908536	0.778151	fill_color=dblue	chr1	8962841	8962868	2.04922	fill_color=dblue	chr1	9231932	9231959	1	fill_color=dblue	chr1	9103196	9103223	1.07918	fill_color=dblue
chr1	9237411	9237438	1.99123	fill_color=dpurple	chr1	8894792	8894819	1.83885	fill_color=dpurple	chr1	8912241	8912268	1.20412	fill_color=dblue	chr1	8963689	8963716	1.64345	fill_color=dblue	chr1	9237411	9237438	0.845098	fill_color=dblue	chr1	9104845	9104872	1.36173	fill_color=dblue
chr1	9248566	9248593	1.61278	fill_color=dpurple	chr1	8900032	8900059	1.27875	fill_color=dpurple	chr1	8921584	8921611	0.90309	fill_color=dblue	chr1	8973647	8973674	1.77815	fill_color=dblue	chr1	9248566	9248593	1.36173	fill_color=dblue	chr1	9107585	9107612	1.25527	fill_color=dblue
chr1	9266489	9266516	0.778151	fill_color=dpurple	chr1	8903355	8903382	1.9345	fill_color=dpurple	chr1	8921864	8921891	1.27875	fill_color=dblue	chr1	8974446	8974473	0.845098	fill_color=dblue	chr1	9266489	9266516	1.61278	fill_color=dblue	chr1	9116027	9116054	1.32222	fill_color=dblue
chr1	9273145	9273172	1.59106	fill_color=dpurple	chr1	8904765	8904792	1.53148	fill_color=dpurple	chr1	8921914	8921941	0.60206	fill_color=dblue	chr1	8975199	8975226	1.25527	fill_color=dblue	chr1	9273145	9273172	0.778151	fill_color=dblue	chr1	9145718	9145745	0.954243	fill_color=dblue
chr1	9274542	9274569	1.30103	fill_color=dpurple	chr1	8907543	8907570	1.44716	fill_color=dpurple	chr1	8952258	8952285	1.39794	fill_color=dblue	chr1	8977813	8977840	0.477121	fill_color=dblue	chr1	9274542	9274569	1.53148	fill_color=dblue	chr1	9150123	9150150	1.25527	fill_color=dblue
chr1	9278598	9278625	1.70757	fill_color=dpurple	chr1	8908138	8908165	1.93952	fill_color=dpurple	chr1	8956139	8956166	1.38021	fill_color=dblue	chr1	8978585	8978612	0.60206	fill_color=dblue	chr1	9278598	9278625	1.30103	fill_color=dblue	chr1	9155463	9155490	1.85733	fill_color=dblue
chr1	9279681	9279708	1.20412	fill_color=dpurple	chr1	8908509	8908536	1.11394	fill_color=dpurple	chr1	8962841	8962868	2.03342	fill_color=dblue	chr1	8982179	8982206	1.49136	fill_color=dblue	chr1	9279681	9279708	1.66276	fill_color=dblue	chr1	9175562	9175589	0	fill_color=dblue
chr1	9282246	9282273	0.60206	fill_color=dpurple	chr1	8912241	8912268	1.32222	fill_color=dpurple	chr1	8963314	8963341	0.477121	fill_color=dblue	chr1	8989095	8989122	1.64345	fill_color=dblue	chr1	9284171	9284198	0.69897	fill_color=dblue	chr1	9197470	9197497	1.27875	fill_color=dblue
chr1	9284171	9284198	0.30103	fill_color=dpurple	chr1	8921584	8921611	1.27875	fill_color=dpurple	chr1	8963689	8963716	1.5563	fill_color=dblue	chr1	8998955	8998982	1.54407	fill_color=dblue	chr1	9286343	9286370	0.845098	fill_color=dblue	chr1	9198156	9198183	1.11394	fill_color=dblue
chr1	9286343	9286370	1	fill_color=dpurple	chr1	8921864	8921891	1.53148	fill_color=dpurple	chr1	8973647	8973674	1.61278	fill_color=dblue	chr1	9000880	9000907	1.41497	fill_color=dblue	chr1	9296857	9296884	0.90309	fill_color=dblue	chr1	9198339	9198366	1.43136	fill_color=dblue
chr1	9296857	9296884	1	fill_color=dpurple	chr1	8921914	8921941	0.60206	fill_color=dpurple	chr1	8974446	8974473	0.477121	fill_color=dblue	chr1	9008329	9008356	1.82607	fill_color=dblue	chr1	9303390	9303417	1.17609	fill_color=dblue	chr1	9198595	9198622	0.30103	fill_color=dblue
chr1	9303390	9303417	1.95424	fill_color=dpurple	chr1	8952258	8952285	2.03743	fill_color=dpurple	chr1	8975199	8975226	1.39794	fill_color=dblue	chr1	9011390	9011417	1.34242	fill_color=dblue	chr1	9307109	9307136	0.90309	fill_color=dblue	chr1	9200158	9200185	1.50515	fill_color=dblue
chr1	9307620	9307647	0.477121	fill_color=dpurple	chr1	8956139	8956166	1.59106	fill_color=dpurple	chr1	8977813	8977840	0.477121	fill_color=dblue	chr1	9031899	9031926	1.50515	fill_color=dblue	chr1	9307620	9307647	1.04139	fill_color=dblue	chr1	9206405	9206432	1.85126	fill_color=dblue
chr1	9308025	9308052	1.36173	fill_color=dpurple	chr1	8962841	8962868	2.18469	fill_color=dpurple	chr1	8978585	8978612	0.30103	fill_color=dblue	chr1	9044816	9044843	0	fill_color=dblue	chr1	9308025	9308052	1.68124	fill_color=dblue	chr1	9217561	9217588	0.778151	fill_color=dblue
chr1	9313710	9313737	1.34242	fill_color=dpurple	chr1	8963689	8963716	1.91908	fill_color=dpurple	chr1	8982179	8982206	1.36173	fill_color=dblue	chr1	9056956	9056983	0.477121	fill_color=dblue	chr1	9313710	9313737	0.69897	fill_color=dblue	chr1	9217745	9217772	0.30103	fill_color=dblue
chr1	9315290	9315317	1.88081	fill_color=dpurple	chr1	8973647	8973674	1.89763	fill_color=dpurple	chr1	8989095	8989122	1.61278	fill_color=dblue	chr1	9071157	9071184	1.69897	fill_color=dblue	chr1	9315290	9315317	1.25527	fill_color=dblue	chr1	9231182	9231209	1.76343	fill_color=dblue
chr1	9320638	9320665	2.03743	fill_color=dpurple	chr1	8974446	8974473	1.39794	fill_color=dpurple	chr1	8998955	8998982	1.54407	fill_color=dblue	chr1	9078262	9078289	1.5682	fill_color=dblue	chr1	9320638	9320665	1.5563	fill_color=dblue	chr1	9237411	9237438	1.41497	fill_color=dblue
chr1	9322314	9322341	0.60206	fill_color=dpurple	chr1	8975199	8975226	1.5563	fill_color=dpurple	chr1	9000880	9000907	1.4624	fill_color=dblue	chr1	9078284	9078311	1.11394	fill_color=dblue	chr1	9322314	9322341	0.90309	fill_color=dblue	chr1	9248566	9248593	0.90309	fill_color=dblue
chr1	9322347	9322374	1.36173	fill_color=dpurple	chr1	8977813	8977840	0	fill_color=dpurple	chr1	9008329	9008356	1.88649	fill_color=dblue	chr1	9079169	9079196	1.41497	fill_color=dblue	chr1	9322347	9322374	1.47712	fill_color=dblue	chr1	9266489	9266516	1.41497	fill_color=dblue
chr1	9325227	9325254	1.69897	fill_color=dpurple	chr1	8978585	8978612	1.07918	fill_color=dpurple	chr1	9011390	9011417	1.32222	fill_color=dblue	chr1	9081882	9081909	0.477121	fill_color=dblue	chr1	9325227	9325254	1.44716	fill_color=dblue	chr1	9273145	9273172	1.04139	fill_color=dblue
chr1	9331598	9331625	1.59106	fill_color=dpurple	chr1	8982179	8982206	1.61278	fill_color=dpurple	chr1	9031899	9031926	1.4624	fill_color=dblue	chr1	9085376	9085403	1.25527	fill_color=dblue	chr1	9331598	9331625	1.32222	fill_color=dblue	chr1	9274542	9274569	1.30103	fill_color=dblue
chr1	9333197	9333224	1.30103	fill_color=dpurple	chr1	8988562	8988589	0	fill_color=dpurple	chr1	9056956	9056983	0.477121	fill_color=dblue	chr1	9096295	9096322	1.11394	fill_color=dblue	chr1	9333197	9333224	1.51851	fill_color=dblue	chr1	9278598	9278625	1.5563	fill_color=dblue
chr1	9334471	9334498	0.477121	fill_color=dpurple	chr1	8989095	8989122	1.96848	fill_color=dpurple	chr1	9071157	9071184	1.5563	fill_color=dblue	chr1	9096637	9096664	1.27875	fill_color=dblue	chr1	9334471	9334498	0.69897	fill_color=dblue	chr1	9279681	9279708	1.47712	fill_color=dblue
chr1	9335339	9335366	1.14613	fill_color=dpurple	chr1	8998955	8998982	1.81291	fill_color=dpurple	chr1	9078262	9078289	1.43136	fill_color=dblue	chr1	9096735	9096762	1.04139	fill_color=dblue	chr1	9335339	9335366	1.34242	fill_color=dblue	chr1	9282246	9282273	0.30103	fill_color=dblue
chr1	9336270	9336297	1.53148	fill_color=dpurple	chr1	9000880	9000907	1.51851	fill_color=dpurple	chr1	9078284	9078311	1.07918	fill_color=dblue	chr1	9099950	9099977	0.69897	fill_color=dblue	chr1	9336270	9336297	1.43136	fill_color=dblue	chr1	9284171	9284198	0.69897	fill_color=dblue
chr1	9336465	9336492	0.60206	fill_color=dpurple	chr1	9008329	9008356	2.14301	fill_color=dpurple	chr1	9079169	9079196	1.43136	fill_color=dblue	chr1	9103196	9103223	1.32222	fill_color=dblue	chr1	9336465	9336492	1	fill_color=dblue	chr1	9286343	9286370	0.69897	fill_color=dblue
chr1	9346906	9346933	1.6721	fill_color=dpurple	chr1	9011390	9011417	1.76343	fill_color=dpurple	chr1	9081882	9081909	0	fill_color=dblue	chr1	9104845	9104872	1.62325	fill_color=dblue	chr1	9346906	9346933	1.07918	fill_color=dblue	chr1	9296857	9296884	0.778151	fill_color=dblue
chr1	9355942	9355969	1.51851	fill_color=dpurple	chr1	9031899	9031926	1.54407	fill_color=dpurple	chr1	9085376	9085403	1.17609	fill_color=dblue	chr1	9107585	9107612	1	fill_color=dblue	chr1	9355942	9355969	1.4624	fill_color=dblue	chr1	9303390	9303417	1.17609	fill_color=dblue
chr1	9358502	9358529	0.69897	fill_color=dpurple	chr1	9044816	9044843	0	fill_color=dpurple	chr1	9096295	9096322	1.11394	fill_color=dblue	chr1	9116027	9116054	1.5682	fill_color=dblue	chr1	9358502	9358529	0.845098	fill_color=dblue	chr1	9307109	9307136	0.69897	fill_color=dblue
chr1	9360130	9360157	0.778151	fill_color=dpurple	chr1	9056956	9056983	0.477121	fill_color=dpurple	chr1	9096637	9096664	1.43136	fill_color=dblue	chr1	9119031	9119058	0.60206	fill_color=dblue	chr1	9360130	9360157	0.30103	fill_color=dblue	chr1	9307620	9307647	0.954243	fill_color=dblue
chr1	9367203	9367230	1.77815	fill_color=dpurple	chr1	9071157	9071184	1.77815	fill_color=dpurple	chr1	9096735	9096762	1.17609	fill_color=dblue	chr1	9145718	9145745	1.17609	fill_color=dblue	chr1	9367203	9367230	1.39794	fill_color=dblue	chr1	9308025	9308052	1.20412	fill_color=dblue
chr1	9377581	9377608	1.11394	fill_color=dpurple	chr1	9078262	9078289	1.83251	fill_color=dpurple	chr1	9099950	9099977	1.04139	fill_color=dblue	chr1	9150123	9150150	1.27875	fill_color=dblue	chr1	9377581	9377608	0.69897	fill_color=dblue	chr1	9313710	9313737	0.954243	fill_color=dblue
chr1	9379157	9379184	0.90309	fill_color=dpurple	chr1	9078284	9078311	1.27875	fill_color=dpurple	chr1	9103196	9103223	1.27875	fill_color=dblue	chr1	9155463	9155490	1.65321	fill_color=dblue	chr1	9379157	9379184	1.04139	fill_color=dblue	chr1	9315290	9315317	1.69897	fill_color=dblue
chr1	9392855	9392882	1.14613	fill_color=dpurple	chr1	9079169	9079196	1.64345	fill_color=dpurple	chr1	9104845	9104872	1.68124	fill_color=dblue	chr1	9175562	9175589	0.90309	fill_color=dblue	chr1	9392855	9392882	0	fill_color=dblue	chr1	9320638	9320665	1.51851	fill_color=dblue
chr1	9414067	9414094	1	fill_color=dpurple	chr1	9081882	9081909	0.778151	fill_color=dpurple	chr1	9107585	9107612	1.17609	fill_color=dblue	chr1	9197470	9197497	1.43136	fill_color=dblue	chr1	9414067	9414094	0	fill_color=dblue	chr1	9322314	9322341	0.30103	fill_color=dblue
chr1	9418415	9418442	2.0086	fill_color=dpurple	chr1	9085376	9085403	1.54407	fill_color=dpurple	chr1	9116027	9116054	1.38021	fill_color=dblue	chr1	9198156	9198183	1.25527	fill_color=dblue	chr1	9418415	9418442	1.716	fill_color=dblue	chr1	9322347	9322374	1.11394	fill_color=dblue
chr1	9429016	9429043	1.6902	fill_color=dpurple	chr1	9096295	9096322	1.14613	fill_color=dpurple	chr1	9119031	9119058	0.477121	fill_color=dblue	chr1	9198339	9198366	1.63347	fill_color=dblue	chr1	9429016	9429043	1.50515	fill_color=dblue	chr1	9325227	9325254	1.32222	fill_color=dblue
chr1	9437604	9437631	1.32222	fill_color=dpurple	chr1	9096637	9096664	1.53148	fill_color=dpurple	chr1	9145718	9145745	0.954243	fill_color=dblue	chr1	9198595	9198622	0	fill_color=dblue	chr1	9437604	9437631	0.954243	fill_color=dblue	chr1	9331598	9331625	1.20412	fill_color=dblue
chr1	9438323	9438350	1.07918	fill_color=dpurple	chr1	9096735	9096762	1.57978	fill_color=dpurple	chr1	9150123	9150150	1.07918	fill_color=dblue	chr1	9200158	9200185	2.34439	fill_color=dblue	chr1	9438323	9438350	0.60206	fill_color=dblue	chr1	9333197	9333224	1.5563	fill_color=dblue
chr1	9439213	9439240	0.60206	fill_color=dpurple	chr1	9099950	9099977	0.954243	fill_color=dpurple	chr1	9155463	9155490	1.68124	fill_color=dblue	chr1	9206405	9206432	1.62325	fill_color=dblue	chr1	9481583	9481610	0.477121	fill_color=dblue	chr1	9334471	9334498	0.778151	fill_color=dblue
chr1	9441515	9441542	0.60206	fill_color=dpurple	chr1	9103196	9103223	1.51851	fill_color=dpurple	chr1	9175562	9175589	1	fill_color=dblue	chr1	9214138	9214165	0	fill_color=dblue	chr1	9488389	9488416	0.477121	fill_color=dblue	chr1	9335339	9335366	1.23045	fill_color=dblue
chr1	9481583	9481610	1.04139	fill_color=dpurple	chr1	9104845	9104872	2.01703	fill_color=dpurple	chr1	9197470	9197497	1.53148	fill_color=dblue	chr1	9217561	9217588	0.778151	fill_color=dblue	chr1	9489014	9489041	0.845098	fill_color=dblue	chr1	9336270	9336297	1.34242	fill_color=dblue
chr1	9488389	9488416	0	fill_color=dpurple	chr1	9107585	9107612	1.30103	fill_color=dpurple	chr1	9198156	9198183	1	fill_color=dblue	chr1	9217745	9217772	0.60206	fill_color=dblue	chr1	9502031	9502058	0.69897	fill_color=dblue	chr1	9336465	9336492	0	fill_color=dblue
chr1	9489014	9489041	0.477121	fill_color=dpurple	chr1	9116027	9116054	1.59106	fill_color=dpurple	chr1	9198339	9198366	1.51851	fill_color=dblue	chr1	9231182	9231209	1.70757	fill_color=dblue	chr1	9511862	9511889	0.30103	fill_color=dblue	chr1	9337865	9337892	0	fill_color=dblue
chr1	9502031	9502058	1.23045	fill_color=dpurple	chr1	9119031	9119058	0.30103	fill_color=dpurple	chr1	9198595	9198622	0.30103	fill_color=dblue	chr1	9237411	9237438	1.47712	fill_color=dblue	chr1	9514466	9514493	1.23045	fill_color=dblue	chr1	9355942	9355969	1.51851	fill_color=dblue
chr1	9511862	9511889	0	fill_color=dpurple	chr1	9145718	9145745	1.43136	fill_color=dpurple	chr1	9200158	9200185	2.3075	fill_color=dblue	chr1	9248566	9248593	1.44716	fill_color=dblue	chr1	9515524	9515551	1.64345	fill_color=dblue	chr1	9357492	9357519	0.30103	fill_color=dblue
chr1	9514466	9514493	1.60206	fill_color=dpurple	chr1	9150123	9150150	1.59106	fill_color=dpurple	chr1	9206405	9206432	1.65321	fill_color=dblue	chr1	9266489	9266516	1.34242	fill_color=dblue	chr1	9520676	9520703	1.25527	fill_color=dblue	chr1	9358502	9358529	0.845098	fill_color=dblue
chr1	9515524	9515551	1.51851	fill_color=dpurple	chr1	9155463	9155490	2.07555	fill_color=dpurple	chr1	9214138	9214165	0.30103	fill_color=dblue	chr1	9273145	9273172	1	fill_color=dblue	chr1	9521307	9521334	1.44716	fill_color=dblue	chr1	9360130	9360157	0.477121	fill_color=dblue
chr1	9520676	9520703	0	fill_color=dpurple	chr1	9175562	9175589	0.954243	fill_color=dpurple	chr1	9217561	9217588	1.07918	fill_color=dblue	chr1	9274542	9274569	1.89763	fill_color=dblue	chr1	9521551	9521578	1.14613	fill_color=dblue	chr1	9367203	9367230	1.32222	fill_color=dblue
chr1	9521307	9521334	1.20412	fill_color=dpurple	chr1	9197470	9197497	1.74036	fill_color=dpurple	chr1	9217745	9217772	0.30103	fill_color=dblue	chr1	9278598	9278625	1.64345	fill_color=dblue	chr1	9525565	9525592	1	fill_color=dblue	chr1	9377581	9377608	0	fill_color=dblue
chr1	9521551	9521578	1.79934	fill_color=dpurple	chr1	9198156	9198183	1.17609	fill_color=dpurple	chr1	9231182	9231209	1.76343	fill_color=dblue	chr1	9279681	9279708	1	fill_color=dblue	chr1	9556194	9556221	1.5682	fill_color=dblue	chr1	9379157	9379184	1.04139	fill_color=dblue
chr1	9525541	9525568	1.23045	fill_color=dpurple	chr1	9198339	9198366	2.03743	fill_color=dpurple	chr1	9231932	9231959	0.30103	fill_color=dblue	chr1	9282246	9282273	0.69897	fill_color=dblue	chr1	9557043	9557070	0.845098	fill_color=dblue	chr1	9392855	9392882	0.69897	fill_color=dblue
chr1	9525565	9525592	0.69897	fill_color=dpurple	chr1	9198595	9198622	0.60206	fill_color=dpurple	chr1	9237411	9237438	1.44716	fill_color=dblue	chr1	9284171	9284198	1.68124	fill_color=dblue	chr1	9570232	9570259	0.778151	fill_color=dblue	chr1	9414067	9414094	0.778151	fill_color=dblue
chr1	9556194	9556221	0.477121	fill_color=dpurple	chr1	9200158	9200185	2.54158	fill_color=dpurple	chr1	9248566	9248593	1.27875	fill_color=dblue	chr1	9286069	9286096	0.845098	fill_color=dblue	chr1	9570250	9570277	0.778151	fill_color=dblue	chr1	9418415	9418442	1.54407	fill_color=dblue
chr1	9557043	9557070	0.30103	fill_color=dpurple	chr1	9206405	9206432	1.87506	fill_color=dpurple	chr1	9266489	9266516	1.17609	fill_color=dblue	chr1	9286343	9286370	0.69897	fill_color=dblue	chr1	9571359	9571386	1.85126	fill_color=dblue	chr1	9429016	9429043	1.77815	fill_color=dblue
chr1	9570232	9570259	1.30103	fill_color=dpurple	chr1	9214138	9214165	0	fill_color=dpurple	chr1	9273145	9273172	1	fill_color=dblue	chr1	9296857	9296884	1.23045	fill_color=dblue	chr1	9577966	9577993	1.11394	fill_color=dblue	chr1	9437604	9437631	0.778151	fill_color=dblue
chr1	9570250	9570277	1.07918	fill_color=dpurple	chr1	9217561	9217588	1.04139	fill_color=dpurple	chr1	9274542	9274569	1.86923	fill_color=dblue	chr1	9303390	9303417	1.44716	fill_color=dblue	chr1	9600113	9600140	0.30103	fill_color=dblue	chr1	9438323	9438350	0.90309	fill_color=dblue
chr1	9571359	9571386	1.36173	fill_color=dpurple	chr1	9217745	9217772	0.90309	fill_color=dpurple	chr1	9278598	9278625	1.68124	fill_color=dblue	chr1	9307109	9307136	1.51851	fill_color=dblue	chr1	9605690	9605717	1.44716	fill_color=dblue	chr1	9439213	9439240	0.477121	fill_color=dblue
chr1	9577966	9577993	1.51851	fill_color=dpurple	chr1	9231182	9231209	1.95424	fill_color=dpurple	chr1	9279681	9279708	1.14613	fill_color=dblue	chr1	9307620	9307647	0.845098	fill_color=dblue	chr1	9605766	9605793	1.11394	fill_color=dblue	chr1	9441515	9441542	0.69897	fill_color=dblue
chr1	9600113	9600140	0.90309	fill_color=dpurple	chr1	9231932	9231959	1.17609	fill_color=dpurple	chr1	9282246	9282273	0.477121	fill_color=dblue	chr1	9308025	9308052	1.20412	fill_color=dblue	chr1	9608362	9608389	1	fill_color=dblue	chr1	9481583	9481610	1	fill_color=dblue
chr1	9605690	9605717	1.81291	fill_color=dpurple	chr1	9237411	9237438	1.69897	fill_color=dpurple	chr1	9284171	9284198	1.65321	fill_color=dblue	chr1	9313710	9313737	1.23045	fill_color=dblue	chr1	9612021	9612048	0.60206	fill_color=dblue	chr1	9488389	9488416	0	fill_color=dblue
chr1	9605766	9605793	1.32222	fill_color=dpurple	chr1	9248566	9248593	1.54407	fill_color=dpurple	chr1	9286069	9286096	1.07918	fill_color=dblue	chr1	9315290	9315317	1.60206	fill_color=dblue	chr1	9619031	9619058	1.51851	fill_color=dblue	chr1	9489014	9489041	1.17609	fill_color=dblue
chr1	9607242	9607269	0	fill_color=dpurple	chr1	9266489	9266516	1.66276	fill_color=dpurple	chr1	9286343	9286370	0.69897	fill_color=dblue	chr1	9320638	9320665	0.69897	fill_color=dblue	chr1	9619511	9619538	0.60206	fill_color=dblue	chr1	9502031	9502058	0.69897	fill_color=dblue
chr1	9608362	9608389	1.6902	fill_color=dpurple	chr1	9273145	9273172	0.69897	fill_color=dpurple	chr1	9296857	9296884	1.20412	fill_color=dblue	chr1	9322314	9322341	0.477121	fill_color=dblue	chr1	9666005	9666032	1.57978	fill_color=dblue	chr1	9511862	9511889	0	fill_color=dblue
chr1	9612021	9612048	0.90309	fill_color=dpurple	chr1	9274542	9274569	2	fill_color=dpurple	chr1	9303390	9303417	1.27875	fill_color=dblue	chr1	9322347	9322374	1.62325	fill_color=dblue	chr1	9697451	9697478	0.69897	fill_color=dblue	chr1	9514466	9514493	1.41497	fill_color=dblue
chr1	9619511	9619538	0.845098	fill_color=dpurple	chr1	9278598	9278625	1.88649	fill_color=dpurple	chr1	9307109	9307136	1.47712	fill_color=dblue	chr1	9325227	9325254	1.57978	fill_color=dblue	chr1	9707351	9707378	1.73239	fill_color=dblue	chr1	9515524	9515551	1.53148	fill_color=dblue
chr1	9666005	9666032	1.47712	fill_color=dpurple	chr1	9279681	9279708	1.14613	fill_color=dpurple	chr1	9307620	9307647	0.30103	fill_color=dblue	chr1	9331598	9331625	0.90309	fill_color=dblue	chr1	9713491	9713518	0.69897	fill_color=dblue	chr1	9520676	9520703	1.14613	fill_color=dblue
chr1	9697451	9697478	0.69897	fill_color=dpurple	chr1	9282246	9282273	0.954243	fill_color=dpurple	chr1	9308025	9308052	1	fill_color=dblue	chr1	9333197	9333224	1.27875	fill_color=dblue	chr1	9722483	9722510	1.20412	fill_color=dblue	chr1	9521307	9521334	1.34242	fill_color=dblue
chr1	9707351	9707378	1.61278	fill_color=dpurple	chr1	9284171	9284198	1.69897	fill_color=dpurple	chr1	9313710	9313737	1.23045	fill_color=dblue	chr1	9334471	9334498	1.07918	fill_color=dblue	chr1	9722598	9722625	0	fill_color=dblue	chr1	9521551	9521578	1.38021	fill_color=dblue
chr1	9713491	9713518	1.14613	fill_color=dpurple	chr1	9286069	9286096	1.27875	fill_color=dpurple	chr1	9315290	9315317	1.75587	fill_color=dblue	chr1	9335339	9335366	1.11394	fill_color=dblue	chr1	9726013	9726040	0.778151	fill_color=dblue	chr1	9525541	9525568	0.60206	fill_color=dblue
chr1	9722483	9722510	1.53148	fill_color=dpurple	chr1	9286343	9286370	1.69897	fill_color=dpurple	chr1	9320638	9320665	0.954243	fill_color=dblue	chr1	9336270	9336297	1.61278	fill_color=dblue	chr1	9733474	9733501	1.50515	fill_color=dblue	chr1	9525565	9525592	0.845098	fill_color=dblue
chr1	9722598	9722625	0	fill_color=dpurple	chr1	9296857	9296884	1.53148	fill_color=dpurple	chr1	9322314	9322341	0.60206	fill_color=dblue	chr1	9336465	9336492	1.23045	fill_color=dblue	chr1	9735157	9735184	1	fill_color=dblue	chr1	9556194	9556221	1.20412	fill_color=dblue
chr1	9726013	9726040	0.90309	fill_color=dpurple	chr1	9303390	9303417	1.66276	fill_color=dpurple	chr1	9322347	9322374	1.51851	fill_color=dblue	chr1	9346906	9346933	1.34242	fill_color=dblue	chr1	9739583	9739610	0.477121	fill_color=dblue	chr1	9557043	9557070	0.60206	fill_color=dblue
chr1	9733474	9733501	0.954243	fill_color=dpurple	chr1	9307109	9307136	1.59106	fill_color=dpurple	chr1	9325227	9325254	1.5682	fill_color=dblue	chr1	9355942	9355969	1.20412	fill_color=dblue	chr1	9740361	9740388	1.77815	fill_color=dblue	chr1	9570232	9570259	0.69897	fill_color=dblue
chr1	9735157	9735184	1.6902	fill_color=dpurple	chr1	9307620	9307647	1.04139	fill_color=dpurple	chr1	9331598	9331625	0.90309	fill_color=dblue	chr1	9357492	9357519	0	fill_color=dblue	chr1	9742176	9742203	1.5563	fill_color=dblue	chr1	9570250	9570277	0.30103	fill_color=dblue
chr1	9739583	9739610	1.07918	fill_color=dpurple	chr1	9308025	9308052	1.41497	fill_color=dpurple	chr1	9333197	9333224	1.27875	fill_color=dblue	chr1	9358502	9358529	1.11394	fill_color=dblue	chr1	9742280	9742307	2.48714	fill_color=dblue	chr1	9571359	9571386	1.47712	fill_color=dblue
chr1	9740361	9740388	1.78533	fill_color=dpurple	chr1	9313710	9313737	1.4624	fill_color=dpurple	chr1	9334471	9334498	1.17609	fill_color=dblue	chr1	9360130	9360157	1.63347	fill_color=dblue	chr1	9742334	9742361	1.75587	fill_color=dblue	chr1	9577966	9577993	1	fill_color=dblue
chr1	9742176	9742203	0.90309	fill_color=dpurple	chr1	9315290	9315317	1.81954	fill_color=dpurple	chr1	9335339	9335366	0.778151	fill_color=dblue	chr1	9367203	9367230	1.85126	fill_color=dblue	chr1	9742388	9742415	1.23045	fill_color=dblue	chr1	9600113	9600140	0.954243	fill_color=dblue
chr1	9742280	9742307	2.41497	fill_color=dpurple	chr1	9320638	9320665	1.41497	fill_color=dpurple	chr1	9336270	9336297	1.4624	fill_color=dblue	chr1	9377581	9377608	0.954243	fill_color=dblue	chr1	9742442	9742469	1.72428	fill_color=dblue	chr1	9605690	9605717	1.44716	fill_color=dblue
chr1	9742334	9742361	1.32222	fill_color=dpurple	chr1	9322314	9322341	1.14613	fill_color=dpurple	chr1	9336465	9336492	1.38021	fill_color=dblue	chr1	9379157	9379184	1.96379	fill_color=dblue	chr1	9743514	9743541	0.477121	fill_color=dblue	chr1	9605766	9605793	1.04139	fill_color=dblue
chr1	9742388	9742415	0.69897	fill_color=dpurple	chr1	9322347	9322374	1.61278	fill_color=dpurple	chr1	9346906	9346933	1.25527	fill_color=dblue	chr1	9392855	9392882	1.25527	fill_color=dblue	chr1	9743727	9743754	0.954243	fill_color=dblue	chr1	9607242	9607269	0	fill_color=dblue
chr1	9742442	9742469	1.07918	fill_color=dpurple	chr1	9325227	9325254	1.86923	fill_color=dpurple	chr1	9355942	9355969	1.20412	fill_color=dblue	chr1	9408674	9408701	0.477121	fill_color=dblue	chr1	9744751	9744778	1.44716	fill_color=dblue	chr1	9608362	9608389	1.36173	fill_color=dblue
chr1	9743514	9743541	1.4624	fill_color=dpurple	chr1	9331598	9331625	1.43136	fill_color=dpurple	chr1	9357492	9357519	0.30103	fill_color=dblue	chr1	9414067	9414094	1.34242	fill_color=dblue	chr1	9764223	9764250	1.54407	fill_color=dblue	chr1	9612021	9612048	0.69897	fill_color=dblue
chr1	9743727	9743754	1.60206	fill_color=dpurple	chr1	9333197	9333224	1.65321	fill_color=dpurple	chr1	9358502	9358529	1.25527	fill_color=dblue	chr1	9418415	9418442	1.63347	fill_color=dblue	chr1	9764373	9764400	1.5682	fill_color=dblue	chr1	9619031	9619058	1.20412	fill_color=dblue
chr1	9744751	9744778	1.38021	fill_color=dpurple	chr1	9334471	9334498	1.27875	fill_color=dpurple	chr1	9360130	9360157	1.54407	fill_color=dblue	chr1	9429016	9429043	1.96379	fill_color=dblue	chr1	9767652	9767679	1.11394	fill_color=dblue	chr1	9619511	9619538	1.20412	fill_color=dblue
chr1	9764223	9764250	1.68124	fill_color=dpurple	chr1	9335339	9335366	1.14613	fill_color=dpurple	chr1	9367203	9367230	1.89763	fill_color=dblue	chr1	9437604	9437631	0.60206	fill_color=dblue	chr1	9773258	9773285	1.44716	fill_color=dblue	chr1	9647660	9647687	0.778151	fill_color=dblue
chr1	9764373	9764400	1.50515	fill_color=dpurple	chr1	9336270	9336297	1.96379	fill_color=dpurple	chr1	9377581	9377608	0.69897	fill_color=dblue	chr1	9438323	9438350	0.69897	fill_color=dblue	chr1	9774618	9774645	1.11394	fill_color=dblue	chr1	9666005	9666032	1.60206	fill_color=dblue
chr1	9767652	9767679	1.4624	fill_color=dpurple	chr1	9336465	9336492	1.27875	fill_color=dpurple	chr1	9379157	9379184	1.96379	fill_color=dblue	chr1	9439213	9439240	0.477121	fill_color=dblue	chr1	9779866	9779893	1	fill_color=dblue	chr1	9697451	9697478	1	fill_color=dblue
chr1	9773258	9773285	1.07918	fill_color=dpurple	chr1	9346906	9346933	1.30103	fill_color=dpurple	chr1	9392855	9392882	1.36173	fill_color=dblue	chr1	9441515	9441542	1.23045	fill_color=dblue	chr1	9783513	9783540	1.6902	fill_color=dblue	chr1	9707351	9707378	1.93952	fill_color=dblue
[truncated: 152,795 more rows]

## Sheet: Figure 4B
Gill		Feces
8	13	34	35
10	4	6	6
11	25	31	36
21	26	21	17
3	3	3	3
2	4	1	7
2	3	2	2
25	19	1	4
19	7	9	15
8	11	5	2
12	11	15	10
5	12	11	8
5	5	18	11
9	8	8	5
[truncated: 137,497 more rows]

## Sheet: Figure 4C
Feces-Rep1	Feces-Rep2	5-Swabs-Rep1	5-Swabs-Rep2
[truncated: 447 more rows]

[truncated: 15 more sheets: Figure 4D, Figure 4E, Figure 5A, Figure 5B&C&D, Figure 6A&B, Figure 6C&D&E, Supplementary Figure 2B, Supplementary Figure 2D, Supplementary Figure 3A, Supplementary Figure 3B, Supplementary Figure 3C, Supplementary Figure 5A, Supplementary Figure 5B, Supplementary Figure 5C, Supplementary Figure 5D]
